# Supplementary material for: Complete structure of the chemosensory array core signalling unit in an E. coli minicell strain
Source: Nat Commun. 2020 Feb 6;11:743. doi: 10.1038/s41467-020-14350-9 (PMC7005262; doi:10.1038/s41467-020-14350-9)
Supplement: Supplementary file 6 — Source Data [file 41467_2020_14350_MOESM6_ESM.xlsx]

## Sheet: Fig 1
Figure 1
Panel	Particles Contributing to Average
B, inset	681
C, inset	681

## Sheet: Fig 3
Figure 3
3A									3B					3C
									seconds	YFP	CFP	YFP/CFP		[SER] (µM)	fractional activity
									500	76814	44173	1.8018		0.03	1
									501	76946	44283	1.8024		0.3	0.73
									502	76666	44143	1.8026		0.45	0.59
									503	76951	44360	1.8015		0.6	0.39
									504	76996	44271	1.803		1	0.32
									505	76638	44411	1.8037		3	0.09
									506	76515	44231	1.8016		10	0
									507	76897	44121	1.8026		100	0.02
									508	76147	43879	1.8033
									509	76734	44272	1.8019
									510	76596	44011	1.8024
									511	76271	44138	1.8014
									512	77088	44004	1.8023
									513	76222	43775	1.8036
									514	76184	44295	1.8022
									515	76495	44073	1.8016
									516	76487	44033	1.8048
									517	76830	44432	1.805
									518	76720	44079	1.8051
									519	76757	44525	1.805
									520	76951	43973	1.8041
									521	77151	44300	1.8037
									522	76713	44152	1.8046
									523	76586	44121	1.806
									524	76982	43944	1.807
									525	77004	44316	1.8091
									526	76806	44164	1.8078
									527	76344	44175	1.808
									528	77049	44494	1.8071
									529	76647	44570	1.8094
									530	76697	43551	1.8103
									531	77154	43954	1.8146
									532	76819	43975	1.8149
									533	76301	43397	1.8145
									534	76664	44082	1.815
									535	76578	44015	1.8133
									536	76608	44262	1.8125
									537	76764	43833	1.8112
									538	76696	44072	1.8117
									539	77072	43701	1.8093
									540	76678	43465	1.8082
									541	76721	43802	1.8044
									542	76636	43723	1.8033
									543	76517	43954	1.8011
									544	76135	43974	1.7983
									545	76224	44104	1.7989
									546	76328	43975	1.7981
									547	76354	44219	1.7997
									548	76070	43963	1.7998
									549	76251	44180	1.7995
									550	76347	43549	1.7983
									551	76203	44067	1.8007
									552	76255	44175	1.7991
									553	76675	43901	1.7961
									554	76103	44169	1.7952
									555	76156	43628	1.7912
									556	75950	43722	1.7908
									557	75771	43966	1.7895
									558	75917	44142	1.7891
									559	76490	43716	1.789
									560	75711	43589	1.7913
									561	75789	44564	1.7901
									562	75254	43819	1.7889
									563	75271	44110	1.7934
									564	75434	43860	1.7943
									565	75929	43837	1.7964
									566	75920	43812	1.799
									567	75560	43822	1.7994
									568	76236	43762	1.8
									569	75989	43708	1.7998
									570	75103	43520	1.799
									571	75808	43441	1.8007
									572	75709	43866	1.7998
									573	75762	43813	1.7997
									574	76163	43649	1.7999
									575	76391	44002	1.8014
									576	76230	43825	1.7997
									577	76093	44166	1.7994
									578	76418	44050	1.7989
									579	76377	43521	1.8002
									580	76116	44299	1.8012
									581	76276	43733	1.7992
									582	75936	43946	1.8024
									583	76247	43686	1.8015
									584	76153	44084	1.803
									585	76388	44061	1.8047
									586	75776	43675	1.8059
									587	75997	43770	1.8047
									588	76364	43782	1.8047
									589	76665	44153	1.8058
									590	76364	43635	1.806
									591	75587	43576	1.8081
									592	76719	43975	1.8055
									593	76445	43393	1.8051
									594	76484	43956	1.8051
									595	75494	43834	1.804
									596	75794	43671	1.8059
									597	75840	43405	1.8065
									598	76126	43616	1.8075
									599	76183	43322	1.8071
									600	75471	43768	1.8061
									601	75845	43824	1.8054
									602	75928	43481	1.8063
									603	75887	43348	1.8073
									604	76108	43288	1.8072
									605	75431	43613	1.8029
									606	75918	43493	1.8001
									607	76367	43804	1.7986
									608	76117	43846	1.7957
									609	76209	43494	1.7932
									610	76461	44109	1.7914
									611	75998	43641	1.7878
									612	76346	43756	1.7864
									613	75945	44453	1.7841
									614	76144	44000	1.7797
									615	75578	44078	1.7794
									616	75972	44253	1.7785
									617	75670	44011	1.7794
									618	75876	44150	1.78
									619	75763	44163	1.7797
									620	76094	44224	1.7802
									621	75494	43949	1.7818
									622	75070	44140	1.7806
									623	75517	44274	1.7809
									624	74798	43422	1.7833
									625	75180	43627	1.7863
									626	75145	43613	1.785
									627	75061	43713	1.7843
									628	74924	43452	1.7834
									629	75510	43621	1.785
									630	75093	43901	1.7864
									631	75029	43613	1.7859
									632	75361	43702	1.7879
									633	74878	43119	1.7886
									634	74816	43767	1.7875
									635	74918	43649	1.787
									636	75162	43810	1.7889
									637	75862	43787	1.7897
									638	75832	43624	1.7923
									639	75474	43694	1.7916
									640	75563	43666	1.7899
									641	75756	43873	1.79
									642	75263	43880	1.7878
									643	75456	43587	1.7867
									644	75210	43512	1.7879
									645	75017	43506	1.7871
									646	75683	43427	1.7864
									647	75155	43557	1.7852
									648	75653	43956	1.7822
									649	75530	43667	1.7813
									650	75009	43895	1.783
									651	74871	43658	1.7835
									652	74770	43266	1.7862
									653	75023	43523	1.7877
									654	75588	43918	1.7879
									655	74956	43744	1.7906
									656	75105	43850	1.7916
									657	75022	43712	1.7932
									658	75833	43613	1.7946
									659	75691	43617	1.7957
									660	75909	43737	1.794
									661	75782	43791	1.7948
									662	75234	43484	1.7946
									663	76300	43565	1.7962
									664	76029	43910	1.7984
									665	75762	43787	1.7987
									666	75229	43573	1.8007
									667	75420	43642	1.8014
									668	75843	44044	1.8022
									669	75876	43536	1.8023
									670	75748	43686	1.805
									671	75965	43472	1.8058
									672	75894	43297	1.8042
									673	75750	43183	1.8029
									674	76126	43435	1.8001
									675	75751	43602	1.7988
									676	75394	43476	1.7976
									677	75315	43525	1.7977
									678	75334	43086	1.7994
									679	75950	43383	1.8025
									680	75530	43923	1.8034
									681	75388	43475	1.8049
									682	75685	43879	1.8083
									683	75954	43600	1.8106
									684	76139	43742	1.8134
									685	75661	43533	1.8146
									686	76657	43737	1.8149
									687	76063	43175	1.8174
									688	76344	43454	1.8157
									689	76645	43378	1.8143
									690	76100	43403	1.8159
									691	76235	43372	1.8125
									692	76233	43500	1.8133
									693	76164	43403	1.8117
									694	75537	43328	1.8098
									695	75814	43010	1.8088
									696	75714	43581	1.808
									697	76172	43575	1.8062
									698	76078	42914	1.8079
									699	75751	43680	1.8077
									700	76001	43162	1.8059
									701	75595	43405	1.8062
									702	75830	43702	1.8042
									703	75748	43409	1.804
									704	75823	43698	1.8038
									705	75758	43407	1.804
									706	76248	43457	1.8042
									707	75566	43272	1.802
									708	75988	43297	1.8022
									709	76190	43859	1.8022
									710	75706	43479	1.8007
									711	75307	43266	1.7995
									712	76164	43943	1.8012
									713	76511	43806	1.8
									714	75885	43685	1.7997
									715	75714	43907	1.7987
									716	76252	43399	1.8003
									717	76130	43599	1.8016
									718	75453	43349	1.8004
									719	75375	43695	1.7993
									720	76170	43313	1.8001
									721	75450	43629	1.801
									722	75680	43723	1.798
									723	75600	43549	1.8005
									724	75727	43170	1.8007
									725	75956	43724	1.8023
									726	76120	43619	1.8004
									727	75658	43575	1.7994
									728	75478	43156	1.7998
									729	76094	43879	1.8015
									730	75090	43436	1.8
									731	75838	43208	1.8004
									732	75438	43530	1.8017
									733	76066	43398	1.8004
									734	75468	43499	1.8005
									735	75426	43682	1.7998
									736	75441	43092	1.8005
									737	75816	43249	1.8016
									738	75370	43450	1.8007
									739	75682	43543	1.8008
									740	75546	43355	1.8015
									741	75659	43438	1.8002
									742	75335	43435	1.7995
									743	75700	43352	1.7992
									744	75427	43291	1.8013
									745	75558	43484	1.7999
									746	75490	43326	1.8002
									747	76043	43338	1.8014
									748	75712	43474	1.8005
									749	75457	43734	1.7994
									750	75429	43446	1.7987
									751	75731	43554	1.8025
									752	75758	43143	1.8019
									753	75762	43736	1.8046
									754	75460	43226	1.802
									755	76016	43436	1.8025
									756	75445	43519	1.8012
									757	75344	43196	1.8002
									758	75281	43391	1.8011
									759	76095	43147	1.8007
									760	75188	43446	1.7995
									761	76306	43215	1.7973
									762	75339	43530	1.7987
									763	75373	43404	1.7966
									764	75273	43435	1.7964
									765	75228	43191	1.7959
									766	75779	43502	1.7989
									767	75479	43366	1.7986
									768	75473	43777	1.8
									769	75473	43335	1.7995
									770	75617	43344	1.8029
									771	75852	43448	1.8048
									772	75444	43642	1.805
									773	75164	43405	1.8057
									774	75769	42955	1.8079
									775	75817	43619	1.8096
									776	76127	43350	1.8065
									777	75338	43381	1.8068
									778	75684	43044	1.8068
									779	75923	43126	1.8091
									780	76193	43597	1.8086
									781	75401	43023	1.8071
									782	75664	43218	1.8049
									783	75245	43012	1.8013
									784	75685	43671	1.801
									785	75556	43392	1.8004
									786	75830	43172	1.8006
									787	76079	43222	1.8
									788	75934	43318	1.8
									789	75815	43434	1.8
									790	75664	43814	1.802
									791	75168	43774	1.802
									792	75437	43162	1.8042
									793	75858	43497	1.8074
									794	75693	43621	1.8072
									795	75400	43447	1.8066
									796	75289	42840	1.808
									797	75832	43072	1.809
									798	76229	42991	1.8076
									799	75646	43323	1.8095
									800	75849	43360	1.8073
									801	75442	43148	1.807
									802	75077	42970	1.8067
									803	74788	43044	1.807
									804	75296	43060	1.808
									805	75130	43001	1.8059
									806	75769	43460	1.8027
									807	76131	42793	1.7997
									808	75937	43351	1.7958
									809	75784	43452	1.7909
									810	75798	43411	1.7863
									811	75504	43108	1.7839
									812	76053	43256	1.7813
									813	74782	43562	1.7782
									814	75171	43768	1.7732
									815	74766	43518	1.7739
									816	74475	43686	1.7724
									817	75318	43560	1.7722
									818	74734	43788	1.7717
									819	74864	43514	1.7694
									820	74677	43419	1.7708
									821	74992	43577	1.7718
									822	73928	43277	1.7706
									823	74499	43231	1.7685
									824	74178	43537	1.7704
									825	74274	43274	1.7715
									826	74228	43686	1.7739
									827	74381	43556	1.7765
									828	74617	43370	1.7786
									829	75009	43337	1.78
									830	74116	43401	1.7789
									831	74244	43651	1.7773
									832	74879	43352	1.779
									833	74588	43001	1.7826
									834	74557	43130	1.782
									835	74621	42828	1.7819
									836	74685	43407	1.7816
									837	74355	43165	1.7823
									838	74457	43554	1.7845
									839	74387	43386	1.7851
									840	74832	43364	1.7883
									841	74690	43018	1.7891
									842	74681	43375	1.7887
									843	74998	43250	1.7887
									844	75048	43479	1.7891
									845	75022	42883	1.7887
									846	75187	43125	1.7893
									847	74588	43136	1.7881
									848	74682	42892	1.7872
									849	75055	43558	1.7887
									850	74730	43388	1.7879
									851	74802	43082	1.7876
									852	74799	43320	1.7866
									853	74999	43362	1.7836
									854	75257	43447	1.784
									855	75306	43358	1.784
									856	75121	43283	1.7851
									857	75216	43125	1.7844
									858	74576	43022	1.7847
									859	74296	43163	1.7826
									860	74398	43460	1.7831
									861	74262	43512	1.786
									862	74786	43193	1.7891
									863	74958	43343	1.7938
									864	74946	42988	1.7952
									865	74982	43308	1.7968
									866	75218	43277	1.7964
									867	75069	43569	1.8001
									868	75241	43244	1.7993
									869	75806	43316	1.8028
									870	75180	43125	1.8029
									871	75390	42964	1.8043
									872	75427	43225	1.8041
									873	75341	43168	1.8013
									874	75485	43379	1.7997
									875	75611	42737	1.799
									876	75049	43391	1.7997
									877	75050	42693	1.7959
									878	75124	43121	1.7974
									879	75504	42794	1.7952
									880	74516	42809	1.7953
									881	74100	42881	1.7963
									882	74811	43272	1.7981
									883	75318	43318	1.802
									884	75080	42958	1.807
									885	74861	43249	1.8107
									886	75322	43154	1.8132
									887	75594	43546	1.8189
									888	75672	43406	1.8224
									889	76042	42842	1.8254
									890	75536	42921	1.8289
									891	75803	42896	1.8271
									892	76219	42856	1.8282
									893	76652	43138	1.8271
									894	76020	42892	1.8253
									895	76041	42522	1.8237
									896	76073	42689	1.8206
									897	75669	42857	1.8189
									898	75675	42568	1.8168
									899	75569	42993	1.8151
									900	76101	42978	1.8114
									901	75936	43226	1.8099
									902	75452	42875	1.8087
									903	75802	42998	1.8088
									904	75315	43245	1.8056
									905	75452	42608	1.8045
									906	75087	42631	1.8048
									907	75476	43157	1.8035
									908	75102	43134	1.8034
									909	75325	43195	1.8026
									910	75350	42864	1.8037
									911	75214	42767	1.8045
									912	75094	43442	1.8051
									913	75296	42985	1.8029
									914	75423	43231	1.8039
									915	75475	42905	1.802
									916	75435	42872	1.8028
									917	75376	43292	1.8028
									918	75509	43072	1.801
									919	75639	43166	1.8005
									920	75266	42676	1.7989
									921	75188	43260	1.7983
									922	74790	43038	1.7966
									923	74841	43187	1.7966
									924	74961	42767	1.7985
									925	75255	42760	1.8
									926	74574	42809	1.7987
									927	75043	43238	1.7981
									928	74900	43098	1.7988
									929	74940	42893	1.8009
									930	75500	43238	1.8021
									931	74989	43110	1.8024
									932	75015	42705	1.8034
									933	75242	43045	1.8027
									934	75149	43171	1.802
									935	75291	42926	1.8031
									936	74766	42763	1.8056
									937	75693	43052	1.8032
									938	75601	43215	1.8029
									939	75092	42907	1.8024
									940	75659	43043	1.8035
									941	74887	43224	1.8023
									942	75020	42881	1.8013
									943	75083	42667	1.8028
									944	75547	42781	1.8034
									945	74958	43320	1.8019
									946	75170	43064	1.7995
									947	75234	42902	1.8007
									948	75563	42936	1.7987
									949	75203	43258	1.7985
									950	75314	43064	1.7957
									951	74670	42729	1.7982
									952	75509	43014	1.7971
									953	74984	42947	1.7977
									954	75298	43226	1.7977
									955	74851	42982	1.7991
									956	75008	43420	1.8017
									957	75471	43108	1.804
									958	74833	43207	1.8059
									959	75455	42745	1.8047
									960	75106	43232	1.807
									961	75408	42989	1.8035
									962	75307	42869	1.8051
									963	75651	43006	1.804
									964	75622	42756	1.8027
									965	75476	42749	1.8048
									966	75618	43301	1.8036
									967	75364	43358	1.8004
									968	75642	43078	1.8009
									969	75443	43579	1.8003
									970	75690	43186	1.7983
									971	75381	43238	1.802
									972	75755	43433	1.8014
									973	75978	42675	1.8016
									974	75403	42923	1.7998
									975	75003	43240	1.7957
									976	75422	43064	1.7949
									977	74741	43146	1.7975
									978	74877	43108	1.7981
									979	75298	42586	1.7995
									980	75083	42994	1.8012
									981	74819	42830	1.7999
									982	74578	43203	1.8005
									983	75060	43172	1.8021
									984	74733	42699	1.806
									985	75100	42653	1.8067
									986	74659	42482	1.8059
									987	75145	43024	1.8058
									988	75158	42830	1.8076
									989	75329	42931	1.8103
									990	74869	42696	1.8124
									991	75727	42971	1.8132
									992	75554	42798	1.8136
									993	74813	42850	1.8125
									994	75371	43233	1.8118
									995	75089	42687	1.8127
									996	75710	42629	1.814
									997	75899	42787	1.8111
									998	75376	42434	1.8073
									999	74865	42469	1.808
									1000	75218	42789	1.8083
									1001	75247	42945	1.8091
									1002	75159	42764	1.8081
									1003	75007	42695	1.8089
									1004	75144	42790	1.8085
									1005	74882	43277	1.8054
									1006	74857	43054	1.8024
									1007	75664	42468	1.8039
									1008	76019	42749	1.8015
									1009	75822	42783	1.7946
									1010	75427	43163	1.7877
									1011	75455	42856	1.7803
									1012	75461	43001	1.7766
									1013	74805	43347	1.7715
									1014	74645	43244	1.7655
									1015	75452	43206	1.7655
									1016	74501	43431	1.7649
									1017	74586	43573	1.7608
									1018	74524	43581	1.7595
									1019	74127	43644	1.7615
									1020	74184	43356	1.7619
									1021	73811	43187	1.7637
									1022	74129	43719	1.7625
									1023	73907	42838	1.7636
									1024	74580	43333	1.7657
									1025	73881	43321	1.7635
									1026	73623	43231	1.7648
									1027	74332	42929	1.7672
									1028	74116	43219	1.7694
									1029	74208	43228	1.7709
									1030	73731	43404	1.77
									1031	73812	42883	1.7734
									1032	73940	43071	1.7757
									1033	74112	43506	1.7754
									1034	74370	42856	1.777
									1035	74247	42942	1.7787
									1036	74209	43015	1.7773
									1037	74535	42659	1.7781
									1038	74043	43404	1.777
									1039	74567	42571	1.7756
									1040	74329	43172	1.7772
									1041	74223	43183	1.773
									1042	74749	43136	1.774
									1043	74254	43171	1.7756
									1044	74348	43155	1.7756
									1045	75009	43197	1.7773
									1046	74113	43219	1.7765
									1047	74434	42927	1.7755
									1048	73908	42932	1.7761
									1049	73671	43113	1.7751
									1050	74346	42908	1.7781
									1051	74204	42757	1.7794
									1052	74107	42781	1.7796
									1053	74570	42884	1.7813
									1054	74220	43303	1.7813
									1055	74537	43163	1.7796
									1056	74026	42983	1.782
									1057	73972	42923	1.7814
									1058	74619	42603	1.7822
									1059	74477	43221	1.7833
									1060	74075	42693	1.7806
									1061	74566	42544	1.7821
									1062	74351	42897	1.7794
									1063	74164	43079	1.7774
									1064	74090	42623	1.7762
									1065	73869	42933	1.779
									1066	74030	42765	1.7795
									1067	74574	43005	1.7804
									1068	73920	42856	1.7802
									1069	74235	42703	1.7836
									1070	73855	43222	1.7874
									1071	74500	42991	1.7888
									1072	73979	42974	1.7956
									1073	74971	42848	1.7983
									1074	74772	42881	1.8052
									1075	74654	43143	1.8075
									1076	74602	43149	1.8087
									1077	74809	42296	1.8119
									1078	74927	42477	1.8165
									1079	74480	42503	1.8151
									1080	75040	42230	1.8121
									1081	75290	42756	1.8091
									1082	75907	42385	1.8058
									1083	75666	42692	1.803
									1084	74816	42586	1.7966
									1085	74790	42451	1.7919
									1086	74944	42224	1.7896
									1087	74491	42459	1.7882
									1088	74546	42957	1.7831
									1089	73952	42939	1.7824
									1090	74637	42791	1.7854
									1091	74454	42937	1.7918
									1092	74382	43078	1.7974
									1093	74562	43197	1.8039
									1094	74727	43089	1.8103
									1095	75008	42918	1.8168
									1096	74887	43459	1.8212
									1097	75529	43191	1.8239
									1098	75527	42784	1.8289
									1099	76057	42559	1.8313
									1100	76610	42535	1.8339
									1101	76431	42456	1.8328
									1102	76284	42601	1.8294
									1103	75964	42396	1.8245
									1104	75633	42533	1.8248
									1105	75256	42402	1.8213
									1106	75594	42650	1.8191
									1107	74751	42185	1.8177
									1108	74803	41758	1.8158
									1109	74938	42152	1.8135
									1110	74659	42251	1.8084
									1111	74468	42528	1.8061
									1112	75232	41943	1.8036
									1113	74548	42403	1.8033
									1114	74286	42284	1.7987
									1115	75254	42750	1.7972
									1116	74831	42654	1.7965
									1117	74661	42683	1.795
									1118	74227	42641	1.7941
									1119	74866	42651	1.7956
									1120	74343	42670	1.7952
									1121	74638	42697	1.7945
									1122	74597	42685	1.7977
									1123	75025	43038	1.7981
									1124	74564	42613	1.7988
									1125	74868	42876	1.8005
									1126	74561	42714	1.8004
									1127	74854	42435	1.8007
									1128	74695	42968	1.8005
									1129	74187	42430	1.7985
									1130	75117	42348	1.7999
									1131	74981	42767	1.7999
									1132	75048	42758	1.7966
									1133	74669	42419	1.7963
									1134	74540	42637	1.7939
									1135	74502	42566	1.7927
									1136	74576	42762	1.7954
									1137	74628	42802	1.7962
									1138	74574	42540	1.7965
									1139	74531	42612	1.7986
									1140	74394	42751	1.7972
									1141	75067	42871	1.7969
									1142	74304	42909	1.7997
									1143	74587	42670	1.7996
									1144	74971	42188	1.8001
									1145	74731	42499	1.7991
									1146	74501	42654	1.7956
									1147	75097	42529	1.7959
									1148	74389	42783	1.7962
									1149	74345	42588	1.796
									1150	74710	42225	1.7977
									1151	74404	42516	1.7988
									1152	74401	42827	1.7996
									1153	74951	43107	1.7992
									1154	74973	43047	1.8005
									1155	74968	42557	1.8014
									1156	74623	42641	1.8032
									1157	74837	42411	1.8027
									1158	75022	42736	1.8027
									1159	74978	42675	1.8031
									1160	75726	42586	1.8034
									1161	74880	42880	1.8039
									1162	75256	43000	1.8008
									1163	75321	43067	1.801
									1164	75048	42669	1.8014
									1165	74903	42638	1.802
									1166	74878	42750	1.8028
									1167	74492	42133	1.8028
									1168	74977	42640	1.8027
									1169	75303	42707	1.8011
									1170	74761	42788	1.8007
									1171	74689	42711	1.8003
									1172	75081	42785	1.8021
									1173	74981	42734	1.8025
									1174	78977	44698	1.8022
									1175	74506	42398	1.8022
									1176	74741	42708	1.8029
									1177	74590	42567	1.8037
									1178	74853	42634	1.804
									1179	74402	42293	1.8038
									1180	74974	42482	1.8027
									1181	74494	42489	1.8031
									1182	74449	42475	1.8019
									1183	75292	42910	1.8047
									1184	75301	42447	1.804
									1185	74803	42359	1.8054
									1186	75197	42884	1.8039
									1187	74578	42599	1.8028
									1188	74647	42758	1.8031
									1189	75033	42562	1.8042
									1190	75361	42993	1.8056
									1191	75637	42437	1.8059
									1192	74803	42852	1.807
									1193	75027	42406	1.8051
									1194	75020	42646	1.8053
									1195	75299	42894	1.8058
									1196	74725	42540	1.8048
									1197	74623	42339	1.805
									1198	74613	42396	1.8051
									1199	75218	42601	1.8032
									1200	75071	42528	1.8052
									1201	75202	42665	1.8046
									1202	74679	42730	1.8043
									1203	75194	42378	1.8035
									1204	74858	42764	1.8069
									1205	74947	42641	1.8063
									1206	74975	42680	1.8079
									1207	74881	42905	1.8056
									1208	75547	42450	1.8051
									1209	74831	42534	1.8057
									1210	74731	42381	1.8044
									1211	74846	42639	1.8059
									1212	75547	42411	1.8068
									1213	74822	42294	1.8064
									1214	75133	42535	1.8037
									1215	74464	42907	1.8014
									1216	74641	42603	1.7994
									1217	74416	42487	1.8005
									1218	75106	42510	1.799
									1219	75474	42506	1.8017
									1220	75420	42555	1.7997
									1221	74716	42671	1.7958
									1222	75202	42844	1.7955
									1223	74466	42649	1.7947
									1224	75007	42961	1.7924
									1225	74641	42715	1.7929
									1226	74521	42884	1.795
									1227	75081	42203	1.7956
									1228	74416	42612	1.7988
									1229	74475	42865	1.7964
									1230	75073	42423	1.7971
									1231	74600	42798	1.7982
									1232	74405	42928	1.7984
									1233	74794	42716	1.8004
									1234	75436	42687	1.8037
									1235	74457	42449	1.8067
									1236	75532	42671	1.8036
									1237	74605	42522	1.803
									1238	74582	42509	1.8001
									1239	74791	42789	1.8001
									1240	75047	42346	1.8
									1241	75432	42782	1.7985
									1242	74851	42382	1.7977
									1243	75507	42378	1.7977
									1244	74476	42866	1.7961
									1245	74680	42735	1.7941
									1246	74524	42805	1.795
									1247	74239	42274	1.7948
									1248	74418	42450	1.7967
									1249	74327	42888	1.7965
									1250	74775	42370	1.7964
									1251	74739	42372	1.7975
									1252	74465	42549	1.7964
									1253	75109	42633	1.7948
									1254	74288	42513	1.7971
									1255	74349	42614	1.7967
									1256	74241	42165	1.7971
									1257	74284	42320	1.7996
									1258	74005	42259	1.8006
									1259	73967	42406	1.799
									1260	75034	42753	1.7996
									1261	74467	42616	1.8015
									1262	74431	41975	1.8025
									1263	74155	42153	1.8032
									1264	74428	42511	1.8036
									1265	74904	42305	1.8041
									1266	75017	42344	1.8045
									1267	74503	42847	1.8042
									1268	74499	42376	1.8033
									1269	75283	42690	1.8056
									1270	74713	42323	1.806
									1271	74721	42600	1.807
									1272	74973	42189	1.8079
									1273	74241	42044	1.8086
									1274	74638	42536	1.8076
									1275	75062	42469	1.8072
									1276	74471	42228	1.808
									1277	74657	42376	1.8071
									1278	74698	42400	1.8071
									1279	74176	41783	1.8063
									1280	74149	41790	1.8059
									1281	74203	42144	1.8015
									1282	74683	42231	1.7973
									1283	74324	42204	1.7919
									1284	74697	42379	1.7856
									1285	74690	42447	1.7821
									1286	74714	42369	1.7781
									1287	75090	42812	1.7719
									1288	74320	42245	1.7674
									1289	74039	42771	1.7645
									1290	74210	42845	1.7614
									1291	73550	43038	1.7597
									1292	73614	43155	1.7573
									1293	74054	42921	1.7597
									1294	74173	43037	1.7645
									1295	73619	43352	1.7655
									1296	73993	43081	1.7635
									1297	74170	42998	1.7661
									1298	74254	42957	1.7678
									1299	74025	43175	1.7704
									1300	73358	42964	1.7705
									1301	73966	42654	1.7712
									1302	74580	42515	1.7719
									1303	73618	42408	1.7698
									1304	73469	43100	1.7678
									1305	73533	42647	1.7656
									1306	74149	42769	1.7687
									1307	74350	42436	1.7706
									1308	73372	42406	1.7725
									1309	73631	42769	1.7699
									1310	73326	42769	1.7705
									1311	73609	42966	1.7704
									1312	73962	42649	1.7713
									1313	73538	42868	1.7725
									1314	73916	42588	1.7723
									1315	73691	42283	1.7742
									1316	74127	42247	1.7739
									1317	73615	42676	1.7747
									1318	73810	42491	1.773
									1319	73963	42994	1.7745
									1320	73530	42651	1.7749
									1321	73460	42567	1.7757
									1322	73894	42656	1.7783
									1323	73984	42647	1.7802
									1324	73789	42585	1.7821
									1325	74285	42420	1.7817
									1326	73878	42510	1.7819
									1327	74371	42745	1.7806
									1328	74002	42503	1.7799
									1329	73936	42741	1.7824
									1330	74416	42533	1.7835
									1331	74426	42666	1.7867
									1332	74278	42372	1.7874
									1333	73560	42507	1.7897
									1334	73955	42627	1.793
									1335	74010	42569	1.7973
									1336	73867	42672	1.8014
									1337	74610	42262	1.8029
									1338	74316	42397	1.804
									1339	74480	42275	1.8031
									1340	74009	42133	1.8035
									1341	74821	42291	1.7997
									1342	74957	41965	1.7969
									1343	74824	42206	1.7931
									1344	75006	42223	1.7879
									1345	74222	42308	1.7845
									1346	73463	42193	1.7814
									1347	73457	41812	1.781
									1348	73938	42052	1.7819
									1349	73374	42568	1.7806
									1350	73956	42768	1.7837
									1351	73590	42476	1.7888
									1352	73587	42452	1.796
									1353	73982	42549	1.8027
									1354	74229	42504	1.81
									1355	74238	42421	1.8132
									1356	74197	42392	1.8155
									1357	74057	42439	1.8205
									1358	75076	41957	1.8245
									1359	74543	42008	1.8264
									1360	75580	41921	1.8255
									1361	75483	41929	1.825
									1362	74780	41399	1.8225
									1363	74693	42170	1.8204
									1364	74640	42176	1.8159
									1365	74849	41597	1.8134
									1366	74614	41685	1.8136
									1367	74437	42165	1.8095
									1368	74613	41925	1.8065
									1369	74473	42069	1.807
									1370	74774	42047	1.8043
									1371	74793	42039	1.8041
									1372	74973	42565	1.8021
									1373	74164	42429	1.8006
									1374	74453	42029	1.7994
									1375	74105	42154	1.8007
									1376	74881	42522	1.7994
									1377	74680	42185	1.7997
									1378	73890	42170	1.7978
									1379	74340	42020	1.7972
									1380	74364	42279	1.7966
									1381	74496	42231	1.7948
									1382	73806	42168	1.7942
									1383	73899	41970	1.7926
									1384	74037	42105	1.7945
									1385	74294	42154	1.795
									1386	73737	42337	1.796
									1387	74046	41967	1.7968
									1388	74090	42395	1.7978
									1389	73915	42227	1.7971
									1390	74030	42217	1.7991
									1391	73856	42269	1.8001
									1392	74542	42091	1.802
									1393	74285	42087	1.8051
									1394	74303	42016	1.8052
									1395	74798	42214	1.804
									1396	74245	42395	1.8046
									1397	74420	42327	1.8025
									1398	74392	42070	1.8035
									1399	73946	42005	1.8049
									1400	74495	42022	1.8033
									1401	74728	42014	1.8035
									1402	74092	41795	1.8008
									1403	74115	42279	1.7975
									1404	74572	42002	1.7959
									1405	73874	42210	1.7953
									1406	74319	42197	1.7934
									1407	74401	41949	1.7946
									1408	73762	42087	1.7954
									1409	74154	42084	1.7918
									1410	74133	42434	1.7927
									1411	73924	42355	1.7939
									1412	74361	42316	1.7974
									1413	74088	42425	1.8001
									1414	74609	42438	1.8006
									1415	74880	42513	1.8023
									1416	74060	41855	1.802
									1417	74165	42657	1.8018
									1418	74431	42253	1.8016
									1419	74593	42034	1.8042
									1420	74699	41891	1.8024
									1421	74085	41811	1.8022
									1422	74487	42258	1.8002
									1423	74614	42300	1.7988
									1424	74111	42222	1.7998
									1425	74003	42050	1.8026
									1426	74021	41876	1.8022
									1427	74501	42221	1.8018
									1428	74013	42440	1.8031
									1429	74276	41882	1.8044
									1430	74136	42038	1.807
									1431	74041	42140	1.8053
									1432	74071	41749	1.8075
									1433	74224	41404	1.8077
									1434	73972	42246	1.8054
									1435	73835	42063	1.8043
									1436	74507	41817	1.8061
									1437	74282	41767	1.8085
									1438	74506	42121	1.8079
									1439	73775	41977	1.8061
									1440	74654	41801	1.8071
									1441	74111	42144	1.8087
									1442	74564	42548	1.8039
									1443	74377	41733	1.8044
									1444	74527	42141	1.8073
									1445	74673	41946	1.8062
									1446	74120	41738	1.8049
									1447	74036	42064	1.8036
									1448	73935	41519	1.8022
									1449	74520	42021	1.8007
									1450	73840	42489	1.801
									1451	73941	41899	1.8003
									1452	74313	41720	1.804
									1453	74531	42075	1.8035
									1454	74527	42438	1.804
									1455	74305	42045	1.8047
									1456	74125	42072	1.8043
									1457	73963	42361	1.8041
									1458	74674	41874	1.804
									1459	74154	41958	1.8052
									1460	74191	41825	1.8028
									1461	74541	42314	1.8015
									1462	74360	41647	1.8032
									1463	74233	41732	1.8021
									1464	73826	42125	1.7993
									1465	74420	42142	1.7951
									1466	74162	42116	1.7962
									1467	73984	42074	1.7922
									1468	74115	42116	1.7932
									1469	74022	42191	1.7939
									1470	74466	41564	1.7958
									1471	73733	42125	1.7977
									1472	73924	42060	1.7953
									1473	73782	42440	1.7986
									1474	74121	42031	1.7999
									1475	73076	42349	1.8024
									1476	74184	41850	1.8023
									1477	73770	41787	1.8065
									1478	74150	41696	1.807
									1479	73947	41659	1.808
									1480	74134	41960	1.8075
									1481	74137	41563	1.8073
									1482	74268	41947	1.8078
									1483	73967	41917	1.8062
									1484	74614	42347	1.8059
									1485	73982	41870	1.807
									1486	74230	41721	1.809
									1487	74035	41712	1.8104
									1488	74373	41923	1.8081
									1489	74062	41758	1.8073
									1490	73799	41658	1.8063
									1491	74508	42154	1.805
									1492	74024	41837	1.8053
									1493	74273	41840	1.8052
									1494	74301	41699	1.8047
									1495	74063	41565	1.801
									1496	73635	41914	1.7991
									1497	74254	42030	1.7999
									1498	73879	41856	1.8013
									1499	73705	41858	1.8028
									1500	74223	41850	1.8033
									1501	73766	41715	1.8032
									1502	73984	41931	1.8005
									1503	73785	42452	1.7985
									1504	73652	41764	1.7999
									1505	74099	41392	1.8029
									1506	74153	41873	1.8015
									1507	74259	41669	1.7983
									1508	74050	41807	1.7991
									1509	74020	42069	1.7956
									1510	73674	42171	1.797
									1511	73586	42084	1.7976
									1512	74167	41687	1.7997
									1513	73551	41612	1.8018
									1514	73589	42036	1.8005
									1515	73975	42074	1.7989
									1516	74099	41665	1.8014
									1517	73857	42248	1.8027
									1518	74356	41656	1.8009
									1519	73907	41847	1.8029
									1520	73562	41597	1.801
									1521	73814	41711	1.8026
									1522	74537	42199	1.8004
									1523	74040	42242	1.8016
									1524	74270	41842	1.8007
									1525	73852	41676	1.8021
									1526	73826	41926	1.8015
									1527	74035	41884	1.8004
									1528	73820	41796	1.8025
									1529	74489	41804	1.8025
									1530	73610	42106	1.8021
									1531	74017	41542	1.8014
									1532	73825	42006	1.8027
									1533	74118	41945	1.8016
									1534	73775	41688	1.8019
									1535	73633	41834	1.8021
									1536	74314	41662	1.8015
									1537	74255	42009	1.8007
									1538	74420	42231	1.7983
									1539	74211	41801	1.7999
									1540	74085	42072	1.8011
									1541	74270	41925	1.8007
									1542	73931	41973	1.8033
									1543	74511	42129	1.8031
									1544	73987	41941	1.805
									1545	74064	42257	1.8071
									1546	74201	42173	1.8069
									1547	74141	41547	1.8097
									1548	74359	41899	1.8104
									1549	74184	41875	1.8079
									1550	74541	41710	1.8067
									1551	73744	41674	1.8071
									1552	74518	41841	1.805
									1553	75158	41986	1.8046
									1554	74223	42130	1.8033
									1555	73669	41349	1.8018
									1556	73797	41775	1.8014
									1557	73476	41775	1.7988
									1558	73742	41802	1.7963
									1559	74226	41811	1.7932
									1560	73779	41780	1.7873
									1561	74125	41939	1.7822
									1562	74303	42030	1.7781
									1563	74184	41798	1.7731
									1564	73522	41807	1.7681
									1565	73702	41971	1.7621
									1566	73540	42242	1.7585
									1567	73495	42481	1.7558
									1568	73452	43050	1.7545
									1569	73210	42456	1.754
									1570	73253	42448	1.7574
									1571	73203	42638	1.759
									1572	73614	42845	1.7575
									1573	73115	42627	1.7582
									1574	73150	42467	1.7587
									1575	73130	42306	1.7587
									1576	73323	42433	1.758
									1577	73331	42491	1.7568
									1578	73543	42258	1.7557
									1579	73226	42067	1.7552
									1580	72860	42565	1.751
									1581	72956	42322	1.7466
									1582	72712	42218	1.746
									1583	72494	42228	1.7447
									1584	72657	42350	1.7459
									1585	72722	42375	1.7449
									1586	72112	41981	1.7476
									1587	72395	42072	1.7493
									1588	72495	42680	1.7496
									1589	71964	42391	1.7509
									1590	71841	42103	1.7528
									1591	72316	42276	1.7542
									1592	72631	41855	1.7552
									1593	71828	42090	1.7562
									1594	72702	41703	1.7539
									1595	72325	41707	1.7549
									1596	72271	42003	1.7518
									1597	72672	41901	1.7497
									1598	72147	42024	1.7487
									1599	72319	42217	1.7481
									1600	72362	42181	1.7489
									1601	72550	42166	1.7505
									1602	72455	42294	1.7515
									1603	72006	41933	1.751
									1604	72033	42089	1.7527
									1605	72545	42305	1.7528
									1606	72322	42283	1.7552
									1607	72360	41859	1.7553
									1608	72633	42096	1.7554
									1609	72581	41989	1.7545
									1610	73118	42361	1.7549
									1611	73016	42550	1.7559
									1612	72700	41998	1.7568
									1613	73360	42694	1.7601
									1614	72910	41994	1.7599
									1615	73186	42657	1.7622
									1616	72242	42202	1.7633
									1617	72804	42333	1.7678
									1618	73157	42295	1.7705
									1619	73070	42032	1.7743
									1620	73006	42041	1.7769
									1621	73029	41748	1.7763
									1622	72836	42131	1.7768
									1623	73200	42041	1.7736
									1624	73537	42073	1.7734
									1625	73440	41690	1.7727
									1626	73023	42012	1.7709
									1627	73678	41889	1.7674
									1628	73203	41688	1.7664
									1629	72471	41843	1.7643
									1630	72762	41747	1.7625
									1631	72573	42257	1.7664
									1632	72675	42085	1.7716
									1633	73100	42132	1.7805
									1634	72839	42110	1.7885
									1635	72854	42186	1.7978
									1636	72831	42135	1.8075
									1637	73575	42333	1.8156
									1638	72903	41950	1.8247
									1639	74344	41961	1.833
									1640	74636	41573	1.8405
									1641	75087	41537	1.8432
									1642	74788	41366	1.8453
									1643	75055	41030	1.8436
									1644	75072	41073	1.8397
									1645	75250	41629	1.8355
									1646	74978	41194	1.8321
									1647	74739	41078	1.8292
									1648	74842	41308	1.8271
									1649	74557	41424	1.8248
									1650	74750	41156	1.8239
									1651	74310	41500	1.8224
									1652	73992	41801	1.818
									1653	74411	41628	1.8176
									1654	74315	41439	1.8199
									1655	74054	41609	1.818
									1656	74295	41293	1.8171
									1657	74532	41502	1.8165
									1658	74374	41235	1.8139
									1659	74150	41541	1.8119
									1660	73626	41543	1.8097
									1661	74190	41497	1.8082
									1662	74139	41356	1.8091
									1663	74064	41865	1.8092
									1664	73797	41352	1.8055
									1665	74251	41861	1.8073
									1666	74321	41895	1.8037
									1667	74134	41728	1.8015
									1668	74092	41582	1.7991
									1669	73739	41676	1.7963
									1670	74340	41732	1.7938
									1671	74242	41475	1.7955
									1672	73967	42122	1.7953
									1673	74333	41608	1.7924
									1674	73256	41865	1.795
									1675	73138	41747	1.7948
									1676	73357	41914	1.7946
									1677	73065	41774	1.7967
									1678	73310	41727	1.7989
									1679	73960	41399	1.8002
									1680	73502	41277	1.8011
									1681	73320	41639	1.7985
									1682	73808	41410	1.8
									1683	74137	41525	1.8005
									1684	73176	41869	1.7994
									1685	73777	41618	1.7979
									1686	73818	41618	1.7997
									1687	73870	41936	1.8002
									1688	73585	41660	1.7994
									1689	74115	42072	1.8012
									1690	74046	41243	1.8007
									1691	73703	41745	1.8001
									1692	74066	41815	1.7977
									1693	74279	41933	1.8002
									1694	73586	41665	1.8007
									1695	73806	41531	1.8011
									1696	73735	41733	1.8014
									1697	73837	41495	1.8003
									1698	73605	41778	1.8004
									1699	73730	41971	1.8004
									1700	73686	41604	1.8005
									1701	74331	41513	1.801
									1702	74044	41661	1.8016
									1703	73402	41347	1.7985
									1704	73717	41674	1.7969
									1705	73866	41789	1.7943
									1706	73532	41593	1.7937
									1707	73782	41470	1.7923
									1708	74066	41989	1.7916
									1709	74105	42061	1.7893
									1710	74178	41752	1.79
									1711	73816	41922	1.7909
									1712	73534	41753	1.7911
									1713	75633	43217	1.7915
									1714	74129	42066	1.792
									1715	73011	41599	1.7955
									1716	73514	41762	1.7958
									1717	73658	41949	1.7966
									1718	73604	41516	1.7996
									1719	73701	41619	1.8016
									1720	73848	41538	1.8015
									1721	73576	41661	1.8025
									1722	73508	41620	1.8033
									1723	74079	41507	1.8031
									1724	73254	41474	1.8039
									1725	73688	41793	1.8052
									1726	73864	41252	1.806
									1727	74439	41906	1.8077
									1728	73931	41721	1.8071
									1729	73562	41295	1.8076
									1730	74089	41481	1.8069
									1731	73563	41692	1.8062
									1732	74022	41727	1.8056
									1733	74259	41269	1.8063
									1734	74176	41809	1.8077
									1735	73871	41506	1.8036
									1736	73368	41085	1.8031
									1737	73810	41443	1.8035
									1738	73652	41721	1.8023
									1739	73749	41551	1.8029
									1740	73571	41308	1.8039
									1741	73702	41626	1.8056
									1742	74023	41392	1.8047
									1743	73523	41798	1.8072
									1744	73851	41731	1.807
									1745	74038	41498	1.8091
									1746	73974	41700	1.8093
									1747	73832	41304	1.8074
									1748	73772	41570	1.8074
									1749	74023	41279	1.8046
									1750	73796	41634	1.8035
									1751	73991	41202	1.8014
									1752	73516	41134	1.8032
									1753	73726	41423	1.8014
									1754	73724	41622	1.7985
									1755	73141	41407	1.7961
									1756	73272	41306	1.7948
									1757	73224	41623	1.7985
									1758	73021	41377	1.7982
									1759	73669	41555	1.8005
									1760	73862	41260	1.8017
									1761	73649	41421	1.8034
									1762	73407	41728	1.8032
									1763	73030	41602	1.8013
									1764	73374	41718	1.8041
									1765	74002	41017	1.8079
									1766	73452	41472	1.8096
									1767	73744	41373	1.8063
									1768	73519	41364	1.8079
									1769	74264	41497	1.8039
									1770	74276	41531	1.8037
									1771	73167	41569	1.8027
									1772	74121	41474	1.8011
									1773	73762	41138	1.8029
									1774	73807	41527	1.8003
									1775	73336	41417	1.7985
									1776	73977	41394	1.7988
									1777	73208	41990	1.7989
									1778	73587	41447	1.8004
									1779	73762	41454	1.8032
									1780	73847	41622	1.8027
									1781	73689	41450	1.8031
									1782	73461	41722	1.8036
									1783	73473	41360	1.8022
									1784	73937	41523	1.8015
									1785	73473	41485	1.8036
									1786	74227	41186	1.8023
									1787	73690	41575	1.8026
									1788	73899	41751	1.8003
									1789	73745	41349	1.8004
									1790	73407	41220	1.8016
									1791	73861	41875	1.8007
									1792	73008	41645	1.8006
									1793	74068	41172	1.8025
									1794	73584	41620	1.8052
									1795	73694	41553	1.8009
									1796	73641	41370	1.8033
									1797	73515	41443	1.8042
									1798	73721	41377	1.8049
									1799	74060	41700	1.8066
									1800	73578	41355	1.8078
									1801	73598	41290	1.8085
									1802	73540	41276	1.8083
									1803	73184	41673	1.8078
									1804	73975	41283	1.808
									1805	74186	41598	1.8127
									1806	74462	41672	1.8116
									1807	74092	41379	1.8125
									1808	74282	41395	1.8112
									1809	74281	41638	1.8087
									1810	74015	41663	1.8081
									1811	73996	41615	1.8064
									1812	73900	41419	1.8089
									1813	74335	41232	1.8094
									1814	73743	41407	1.8094
									1815	74163	41344	1.8093
									1816	73749	41565	1.8109
									1817	74116	41995	1.8097
									1818	73913	41295	1.8109
									1819	73897	41825	1.8111
									1820	73783	40939	1.8092
									1821	74028	41490	1.8097
									1822	73793	41370	1.8075
									1823	74027	41072	1.8073
									1824	74591	41504	1.808
									1825	74022	41540	1.8074
									1826	73718	41269	1.8042
									1827	73462	41564	1.805
									1828	73368	41427	1.8024
									1829	73336	41382	1.8029
									1830	73578	41352	1.8036
									1831	73798	41372	1.8041
									1832	73899	41277	1.8057
									1833	74150	41268	1.8058
									1834	72986	41338	1.8053
									1835	73502	41046	1.7971
									1836	73020	41477	1.7945
									1837	73587	41502	1.7876
									1838	73525	41348	1.7827
									1839	73692	41466	1.7785
									1840	73930	41171	1.7716
									1841	73693	41286	1.7658
									1842	74031	41450	1.7601
									1843	72803	42415	1.7536
									1844	73505	42222	1.7472
									1845	73321	42579	1.7475
									1846	72371	42247	1.7455
									1847	73110	42220	1.7456
									1848	72956	42679	1.7457
									1849	72809	42342	1.7435
									1850	73085	42070	1.744
									1851	73020	42466	1.7437
									1852	72793	42285	1.7418
									1853	72525	42175	1.742
									1854	72549	42162	1.7431
									1855	72520	42083	1.7421
									1856	72346	42179	1.7436
									1857	72288	42296	1.7428
									1858	72029	42022	1.7445
									1859	71970	41904	1.7472
									1860	71956	41878	1.7457
									1861	71494	41523	1.7449
									1862	71835	41422	1.7448
									1863	71494	41839	1.7451
									1864	72344	41663	1.7434
									1865	71663	41758	1.7444
									1866	72135	41633	1.7407
									1867	72197	41590	1.7404
									1868	71714	42178	1.739
									1869	71412	41784	1.738
									1870	71988	41917	1.7406
									1871	72204	41839	1.7414
									1872	71689	41758	1.7408
									1873	71910	41837	1.7408
									1874	71057	41796	1.743
									1875	71989	42022	1.7429
									1876	71555	41629	1.7441
									1877	72526	42026	1.7448
									1878	71764	41548	1.7486
									1879	71880	41867	1.7476
									1880	71720	41902	1.7486
									1881	71952	41655	1.7508
									1882	72365	41619	1.7519
									1883	71765	41794	1.7555
									1884	72015	42024	1.7551
									1885	72236	41987	1.7593
									1886	72743	41418	1.7582
									1887	71948	41905	1.7577
									1888	72188	41544	1.7551
									1889	72153	41483	1.7551
									1890	72445	42032	1.7546
									1891	72834	41310	1.754
									1892	72223	41620	1.7542
									1893	73065	41533	1.7516
									1894	72268	42433	1.7504
									1895	72456	42223	1.7481
									1896	72372	41799	1.7517
									1897	71863	41864	1.7534
									1898	72402	41779	1.7552
									1899	71904	41463	1.7566
									1900	71988	41724	1.7574
									1901	72367	41680	1.7576
									1902	72255	41917	1.7596
									1903	72379	41661	1.7585
									1904	72080	41453	1.76
									1905	71897	41508	1.758
									1906	72081	41173	1.7557
									1907	71527	41323	1.7549
									1908	72420	41602	1.7552
									1909	71496	41158	1.7557
									1910	72204	41376	1.7529
									1911	72046	41738	1.7531
									1912	72364	41615	1.7524
									1913	71682	41741	1.7564
									1914	71796	41820	1.7579
									1915	72323	41920	1.7652
									1916	72755	41499	1.7745
									1917	72473	41748	1.7852
									1918	71843	41924	1.7949
									1919	72603	41753	1.8057
									1920	72545	41739	1.8173
									1921	73288	41456	1.8251
									1922	73284	41802	1.8342
									1923	73995	41318	1.8396
									1924	74157	40941	1.8464
									1925	74542	40641	1.847
									1926	74789	40366	1.847
									1927	74649	40475	1.8446
									1928	74408	40661	1.8399
									1929	74882	41235	1.8351
									1930	74501	40752	1.831
									1931	74568	40936	1.8274
									1932	74349	40843	1.8246
									1933	74199	41314	1.8212
									1934	74471	41077	1.8151
									1935	74725	41279	1.8157
									1936	74522	41277	1.812
									1937	74386	41400	1.8109
									1938	74247	41506	1.811
									1939	73572	41322	1.8105
									1940	74152	41182	1.8098
									1941	73653	41189	1.8093
									1942	73707	41904	1.8088
									1943	73950	41015	1.8086
									1944	74179	41771	1.8111
									1945	74761	41550	1.8095
									1946	73783	40805	1.81
									1947	73868	41225	1.808
									1948	73743	41399	1.8066
									1949	73878	41595	1.8055
									1950	73833	41112	1.8039
									1951	73922	41383	1.8035
									1952	73616	41268	1.8038
									1953	73259	40981	1.8042
									1954	73514	41290	1.8055
									1955	73893	41504	1.8062
									1956	73577	40996	1.8073
									1957	73800	41444	1.8064
									1958	73693	41739	1.8043
									1959	73541	41476	1.8048
									1960	74040	41171	1.8058
									1961	73792	41217	1.8072
									1962	73894	41091	1.806
									1963	73881	41176	1.807
									1964	73903	41251	1.8057
									1965	73710	41588	1.8045
									1966	73452	41397	1.8045
									1967	73693	41281	1.804
									1968	73597	41430	1.806
									1969	73479	41124	1.8063
									1970	73617	41209	1.809
									1971	73790	40971	1.8103
									1972	73752	41284	1.8096
									1973	73808	41416	1.8091
									1974	73621	41092	1.8094
									1975	73580	41616	1.8096
									1976	73694	41075	1.8092
									1977	74147	41450	1.8111
									1978	74102	41087	1.8128
									1979	74104	41155	1.8115
									1980	73565	41362	1.8091
									1981	73960	41141	1.8068
									1982	74048	41384	1.8077
									1983	73626	41259	1.8079
									1984	73953	41350	1.8106
									1985	73785	41291	1.8107
									1986	73735	40718	1.8113
									1987	73725	41499	1.8118
									1988	73793	41460	1.811
									1989	73091	41123	1.8147
									1990	74073	41408	1.8174
									1991	74056	41147	1.8181
									1992	74370	40939	1.8183
									1993	73406	41124	1.8181
									1994	73523	40952	1.8147
									1995	73831	41185	1.8162
									1996	73981	41036	1.8146
									1997	74402	41026	1.8153
									1998	74225	41072	1.8129
									1999	73830	41364	1.8108
									2000	74385	41512	1.8098
									2001	73919	41137	1.8104
									2002	74261	41644	1.8124
									2003	74105	41146	1.809
									2004	73892	41522	1.8102
									2005	74155	41211	1.8084
									2006	73954	41545	1.8098
									2007	74238	41419	1.8066
									2008	73961	41153	1.8057
									2009	74168	41392	1.8051
									2010	74492	41119	1.8045
									2011	73886	41904	1.8035
									2012	74060	41228	1.8017
									2013	73704	41332	1.8052
									2014	74043	41287	1.8042
									2015	73811	41730	1.8039
									2016	73280	41378	1.8021
									2017	73838	41329	1.8034
									2018	73557	41069	1.8051
									2019	73200	41072	1.8064
									2020	73136	40779	1.8055
									2021	73342	40776	1.8032
									2022	73305	41018	1.8042
									2023	72928	40968	1.8026
									2024	73315	41293	1.802
									2025	73385	41176	1.7999
									2026	73733	41227	1.7985
									2027	73079	40617	1.7982
									2028	73315	41104	1.797
									2029	72789	41371	1.7955
									2030	73670	40860	1.7937
									2031	73645	41286	1.7976
									2032	72806	40875	1.7957
									2033	73018	41502	1.7953
									2034	72641	41222	1.794
									2035	73289	41179	1.7962
									2036	72898	41034	1.7997
									2037	73072	40939	1.8006
									2038	73254	41494	1.8009
									2039	73787	41024	1.801
									2040	73446	41184	1.8026
									2041	73463	41247	1.8008
									2042	73061	41330	1.8008
									2043	73155	41059	1.8038
									2044	73514	40873	1.8054
									2045	73289	40973	1.8061
									2046	72962	41007	1.8047
									2047	73219	40976	1.8048
									2048	73364	41178	1.8044
									2049	73373	41219	1.8047
									2050	73346	41101	1.804
									2051	73966	40831	1.8043
									2052	73093	40976	1.8036
									2053	73409	41023	1.8001
									2054	73478	41177	1.7994
									2055	73612	41138	1.7997
									2056	73050	41132	1.7993
									2057	73566	41099	1.8003
									2058	73296	41285	1.8026
									2059	73354	41113	1.8036
									2060	72853	41006	1.8049
									2061	73171	41181	1.8072
									2062	73083	41105	1.8078
									2063	73883	41236	1.8088
									2064	72972	40981	1.8115
									2065	73642	40912	1.8108
									2066	73464	40811	1.8116
									2067	73317	40739	1.8114
									2068	73555	41138	1.8086
									2069	73796	40791	1.8083
									2070	73173	41046	1.8072
									2071	73292	41039	1.8042
									2072	73613	40757	1.8043
									2073	73370	41113	1.8054
									2074	73314	40972	1.8031
									2075	73716	40983	1.8027
									2076	73627	41553	1.8054
									2077	73714	41013	1.8037
									2078	73176	41152	1.8059
									2079	72904	40999	1.8053
									2080	73336	41110	1.8052
									2081	73678	40982	1.8049
									2082	73869	41422	1.8025
									2083	74015	41560	1.802
									2084	74503	40995	1.801
									2085	73900	41485	1.8022
									2086	73851	41166	1.799
									2087	73504	41033	1.7968
									2088	73139	41145	1.7959
									2089	73343	41292	1.7962
									2090	73011	41493	1.7956
									2091	73520	40984	1.7956
									2092	72980	41151	1.7983
									2093	73625	41077	1.7948
									2094	73556	41169	1.7964
									2095	72366	41133	1.7947
									2096	73068	40933	1.7945
									2097	73412	40884	1.7938
									2098	72531	40956	1.7951
									2099	72811	40980	1.7941
									2100	72960	40823	1.796
									2101	73018	41507	1.7979
									2102	73350	40991	1.799
									2103	73431	41344	1.8011
									2104	73185	40998	1.7992
									2105	72557	41406	1.7998
									2106	73350	40777	1.7996
									2107	73127	40952	1.8023
									2108	73019	40779	1.8003
									2109	73266	40803	1.7994
									2110	73130	40651	1.7994
									2111	72796	40904	1.7974
									2112	72816	41110	1.7953
									2113	73279	41096	1.7964
									2114	73020	40953	1.7977
									2115	73273	41187	1.7983
									2116	73461	41286	1.7981
									2117	73259	41229	1.7985
									2118	73690	41167	1.7998
									2119	73507	41371	1.8004
									2120	73509	41353	1.8011
									2121	73597	41082	1.8021
									2122	73409	41126	1.8035
									2123	73722	41205	1.8006
									2124	73034	41022	1.8019
									2125	73381	41113	1.8013
									2126	73996	41282	1.8026
									2127	73763	41381	1.8022
									2128	73290	40754	1.8021
									2129	73783	41295	1.8016
									2130	73355	40960	1.7984
									2131	72967	41364	1.7992
									2132	73619	40942	1.7972
									2133	73375	41152	1.7998
									2134	73243	40834	1.7989
									2135	73162	41057	1.7988
									2136	73092	40799	1.7979
									2137	73189	41181	1.8007
									2138	72521	41029	1.7971
									2139	73284	40836	1.7917
									2140	72574	40998	1.7899
									2141	73169	40856	1.7829
									2142	73143	40872	1.7801
									2143	72916	40921	1.7728
									2144	73748	41291	1.7686
									2145	73781	40758	1.7641
									2146	72826	41484	1.7613
									2147	71821	41636	1.7542
									2148	72496	41428	1.7524
									2149	72420	41982	1.7529
									2150	72437	41554	1.7505
									2151	72591	42227	1.7525
									2152	72872	41720	1.7525
									2153	72399	41670	1.7541
									2154	72960	41496	1.7521
									2155	72110	41500	1.7512
									2156	72252	41587	1.7491
									2157	71673	41410	1.747
									2158	72091	41761	1.7452
									2159	72243	41397	1.7456
									2160	71685	41119	1.7469
									2161	71369	41125	1.7434
									2162	71313	41315	1.7411
									2163	71355	41242	1.7411
									2164	71839	41370	1.742
									2165	71207	41470	1.7417
									2166	71458	41525	1.7413
									2167	71203	41057	1.7412
									2168	71460	41090	1.7432
									2169	71098	41542	1.7425
									2170	70997	41265	1.7401
									2171	71665	41297	1.7409
									2172	71374	41120	1.7415
									2173	71149	41197	1.7438
									2174	70858	40886	1.7418
									2175	71279	41517	1.7414
									2176	71498	41060	1.7403
									2177	71316	41291	1.7406
									2178	70737	41223	1.7376
									2179	71483	41573	1.7377
									2180	71129	41212	1.7381
									2181	71781	40798	1.7421
									2182	70812	41259	1.7417
									2183	71413	41451	1.7382
									2184	71420	41458	1.7396
									2185	71058	41296	1.7391
									2186	71210	41607	1.7382
									2187	70880	41020	1.7366
									2188	71338	41445	1.738
									2189	72147	41002	1.736
									2190	71307	41418	1.7386
									2191	71296	41342	1.7363
									2192	71428	41268	1.7375
									2193	71448	41584	1.7382
									2194	71244	41554	1.7392
									2195	70998	41640	1.7403
									2196	71548	41464	1.7418
									2197	71484	41841	1.7441
									2198	71836	41096	1.7461
									2199	71594	41246	1.7476
									2200	71820	41392	1.7462
									2201	72056	41627	1.7479
									2202	71930	41312	1.7472
									2203	71983	41641	1.7474
									2204	71593	41367	1.7469
									2205	71535	41395	1.7463
									2206	71905	41184	1.7479
									2207	71066	41229	1.747
									2208	71601	41296	1.7461
									2209	71757	40936	1.7476
									2210	71390	41272	1.7466
									2211	71415	41223	1.7463
									2212	71063	40921	1.746
									2213	71272	41362	1.7464
									2214	71397	40876	1.7456
									2215	71208	41419	1.7451
									2216	71043	40860	1.7418
									2217	70606	40629	1.7427
									2218	71270	41321	1.741
									2219	71256	40700	1.74
									2220	71290	41293	1.7411
									2221	71130	40967	1.7388
									2222	71526	41339	1.7394
									2223	71288	41511	1.739
									2224	71310	41594	1.7418
									2225	71636	41433	1.7464
									2226	70902	41173	1.7551
									2227	71171	41209	1.763
									2228	71433	41143	1.7744
									2229	71763	41514	1.7856
									2230	71400	41234	1.7971
									2231	71879	41479	1.8078
									2232	72279	41090	1.8179
									2233	72366	41031	1.8268
									2234	73531	40806	1.8341
									2235	73229	40465	1.8391
									2236	74179	40369	1.8403
									2237	74179	40315	1.8411
									2238	74102	39972	1.84
									2239	74089	40386	1.838
									2240	73677	40213	1.8336
									2241	73825	40539	1.8316
									2242	73404	40088	1.8282
									2243	73500	40544	1.8259
									2244	73676	40602	1.8208
									2245	73235	40296	1.8176
									2246	73405	40173	1.8161
									2247	73578	40415	1.8142
									2248	73286	40486	1.8131
									2249	73107	40310	1.8106
									2250	73370	40782	1.8102
									2251	73092	40632	1.8085
									2252	73015	41004	1.8077
									2253	73070	41032	1.8087
									2254	73427	40777	1.8115
									2255	73271	40757	1.8141
									2256	73565	40508	1.8129
									2257	73458	40873	1.8111
									2258	73298	40589	1.8067
									2259	73298	40795	1.8072
									2260	73498	41023	1.804
									2261	73311	40522	1.804
									2262	73751	40786	1.8033
									2263	73520	40674	1.8003
									2264	73065	40835	1.7989
									2265	72689	40856	1.7979
									2266	72769	41041	1.7965
									2267	73302	40672	1.7981
									2268	72690	40959	1.801
									2269	73429	40854	1.8012
									2270	73093	40960	1.802
									2271	72647	40823	1.8004
									2272	72984	40691	1.8005
									2273	72874	40523	1.802
									2274	72975	41087	1.7989
									2275	73329	40856	1.7978
									2276	73041	40512	1.7993
									2277	72749	40311	1.7959
									2278	73390	41168	1.7932
									2279	72933	40924	1.7913
									2280	73017	40896	1.791
									2281	73070	40704	1.7929
									2282	72310	41000	1.7906
									2283	72679	40671	1.7892
									2284	72764	40622	1.7919
									2285	72683	41261	1.7908
									2286	72669	40907	1.7884
									2287	72477	40604	1.7925
									2288	72656	40808	1.7928
									2289	73130	40602	1.7912
									2290	72078	40894	1.7909
									2291	73085	40994	1.7903
									2292	72615	40554	1.7935
									2293	72478	40808	1.7943
									2294	72877	41212	1.7916
									2295	72726	40355	1.7924
									2296	73050	41057	1.7938
									2297	72991	41243	1.7948
									2298	73081	41111	1.796
									2299	72933	40622	1.7977
									2300	73360	40875	1.7984
									2301	73031	40757	1.7981
									2302	72483	41094	1.7969
									2303	73030	40943	1.7962
									2304	73143	41014	1.7983
									2305	73632	40627	1.8004
									2306	73005	40777	1.8008
									2307	72951	40795	1.7977
									2308	72814	40799	1.7969
									2309	73054	40769	1.796
									2310	72864	40835	1.7963
									2311	72594	40678	1.7961
									2312	72515	40630	1.7973
									2313	73035	40456	1.7979
									2314	73263	40992	1.7964
									2315	72455	40672	1.7945
									2316	72535	40671	1.7969
									2317	72636	40816	1.7951
									2318	73112	40905	1.7934
									2319	72826	40696	1.7926
									2320	73558	40916	1.792
									2321	73327	40960	1.7912
									2322	72614	41013	1.7908
									2323	72232	40415	1.7894
									2324	72810	40192	1.7931
									2325	72486	41101	1.7942
									2326	72490	41015	1.7947
									2327	72480	40922	1.7991
									2328	72682	40783	1.7995
									2329	72684	40780	1.8012
									2330	72470	40410	1.802
									2331	72488	40797	1.8017
									2332	73301	40541	1.8004
									2333	73253	40722	1.8038
									2334	72945	40173	1.8021
									2335	72902	40311	1.8005
									2336	72692	41021	1.7978
									2337	72595	40615	1.7952
									2338	72516	40468	1.7966
									2339	72783	40902	1.7942
									2340	72592	40772	1.7928
									2341	72978	40299	1.7925
									2342	73070	40782	1.7912
									2343	73235	41071	1.7896
									2344	72733	40672	1.7873
									2345	72656	40743	1.7889
									2346	72566	40626	1.7869
									2347	72380	41059	1.7869
									2348	72686	40862	1.7856
									2349	72562	40839	1.7891
									2350	72806	41179	1.7911
									2351	72822	40566	1.79
									2352	72208	40824	1.7921
									2353	73173	40659	1.7898
									2354	72316	40873	1.7913
									2355	72528	40691	1.7908
									2356	72325	40772	1.7927
									2357	72391	40236	1.7935
									2358	72747	40438	1.7954
									2359	72091	40833	1.795
									2360	72591	40556	1.7961
									2361	72131	40706	1.7981
									2362	72747	40796	1.7996
									2363	72570	40392	1.803
									2364	72574	40602	1.8045
									2365	72349	40411	1.8041
									2366	72934	40664	1.8027
									2367	72436	40331	1.8044
									2368	72872	40259	1.8061
									2369	72811	40778	1.8039
									2370	72605	40205	1.8036
									2371	73286	40591	1.8032
									2372	72826	40504	1.8019
									2373	72616	40475	1.8022
									2374	72417	40830	1.8015
									2375	72863	40325	1.802
									2376	73592	40621	1.8021
									2377	73221	41272	1.8024
									2378	73113	40458	1.7998
									2379	72709	40792	1.8011
									2380	72842	40622	1.8001
									2381	73152	40457	1.8
									2382	73167	40809	1.8011
									2383	72898	40525	1.7993
									2384	72745	41005	1.7982
									2385	73520	40580	1.7958
									2386	72717	40728	1.7989
									2387	73143	40949	1.7962
									2388	73168	40694	1.7969
									2389	73256	41111	1.7991
									2390	73356	40655	1.7975
									2391	73221	40909	1.7977
									2392	72838	40856	1.7972
									2393	72934	41078	1.7987
									2394	73283	40601	1.7997
									2395	73039	40907	1.8011
									2396	73008	40736	1.8012
									2397	73577	40681	1.8016
									2398	73045	40979	1.7994
									2399	72715	40750	1.7959
									2400	73167	40669	1.7981
									2401	73322	40595	1.8012
									2402	72620	40507	1.8008
									2403	72809	40706	1.7989
									2404	73419	40614	1.799
									2405	72993	40800	1.7998
									2406	72800	41113	1.7992
									2407	72126	40650	1.8018
									2408	73245	40601	1.804
									2409	72811	40090	1.8057
									2410	72873	40581	1.8037
									2411	73116	40899	1.8009
									2412	73024	40707	1.8
									2413	73100	40698	1.8004
									2414	73399	40707	1.7986
									2415	73113	40277	1.7992
									2416	73155	40812	1.7961
									2417	72928	40695	1.7939
									2418	71980	40343	1.7925
									2419	71970	40271	1.7929
									2420	71918	40215	1.786
									2421	72161	40278	1.779
									2422	72072	40582	1.772
									2423	73036	40518	1.7658
									2424	72203	40730	1.761
									2425	72493	40423	1.7534
									2426	72806	40925	1.7492
									2427	72502	40369	1.7412
									2428	71113	41423	1.7363
									2429	71485	41568	1.7291
									2430	71010	41305	1.7317
									2431	71350	41275	1.7338
									2432	70955	41034	1.7348
									2433	71107	41201	1.7323
									2434	71016	41022	1.7334
									2435	70911	41414	1.7359
									2436	70808	40901	1.7363
									2437	70949	41203	1.7351
									2438	71270	40893	1.736
									2439	70676	40568	1.7369
									2440	71034	41069	1.7359
									2441	69821	41001	1.7345
									2442	71107	40836	1.735
									2443	71051	40582	1.7372
									2444	71049	40947	1.7352
									2445	70559	41461	1.7317
									2446	70861	40719	1.7332
									2447	71205	41148	1.7386
									2448	71102	41004	1.7375
									2449	70964	41058	1.7368
									2450	70918	40888	1.7365
									2451	70814	41022	1.7373
									2452	70650	41054	1.7359
									2453	70569	41136	1.7361
									2454	70734	40379	1.7352
									2455	71205	40563	1.7355
									2456	70753	40899	1.733
									2457	70946	41149	1.73
									2458	70607	40783	1.7294
									2459	70697	40714	1.7291
									2460	70684	41085	1.7304
									2461	70830	40966	1.7299
									2462	70416	41131	1.7313
									2463	70208	40864	1.7303
									2464	70394	40751	1.7314
									2465	70466	40847	1.7335
									2466	70507	40895	1.733
									2467	70316	40833	1.7326
									2468	70588	40466	1.733
									2469	70593	40766	1.735
									2470	70987	40915	1.7344
									2471	70461	40989	1.7348
									2472	70106	40669	1.7369
									2473	71142	40901	1.7372
									2474	70321	40824	1.7386
									2475	70711	41075	1.7383
									2476	71030	41087	1.7397
									2477	71091	40813	1.7413
									2478	71291	41015	1.7421
									2479	71003	40866	1.7416
									2480	71357	40635	1.7426
									2481	70961	41226	1.7434
									2482	70753	40691	1.741
									2483	70743	40740	1.7426
									2484	70675	40683	1.7411
									2485	70859	40788	1.7417
									2486	70947	40823	1.7431
									2487	71315	41072	1.7417
									2488	70832	40503	1.742
									2489	71385	40890	1.7415
									2490	70637	40773	1.7402
									2491	70223	40431	1.7372
									2492	70196	40695	1.737
									2493	70995	40752	1.7361
									2494	70833	40438	1.7366
									2495	70753	41025	1.735
									2496	70887	40730	1.7334
[truncated: 304 more rows]

## Sheet: Fig 4
	Local Resolution Values	Chain ID
0	21.644	CheW
1	21.9087	CheW
2	20.909	CheW
3	20.9031	CheW
4	22.0215	CheW
5	20.4569	CheW
6	20.9877	CheW
7	21.1657	CheW
8	21.095	CheW
9	18.8739	CheW
10	20.1123	CheW
11	20.3832	CheW
12	20.3486	CheW
13	19.7324	CheW
14	19.5639	CheW
15	19.6877	CheW
16	19.4975	CheW
17	19.1448	CheW
18	18.7542	CheW
19	18.2732	CheW
20	17.2779	CheW
21	18.6678	CheW
22	18.7654	CheW
23	18.5942	CheW
24	18.2353	CheW
25	17.8317	CheW
26	17.5547	CheW
27	17.6161	CheW
28	17.2984	CheW
29	16.4844	CheW
30	20.2462	CheW
31	21.086	CheW
32	19.7532	CheW
33	20.1508	CheW
34	20.2813	CheW
35	20.2212	CheW
36	18.4556	CheW
37	19.0435	CheW
38	19.4602	CheW
39	19.6657	CheW
40	19.6274	CheW
41	19.4478	CheW
42	19.142	CheW
43	17.4473	CheW
44	18.0548	CheW
45	18.6708	CheW
46	19.0445	CheW
47	19.1358	CheW
48	18.9878	CheW
49	18.6988	CheW
50	18.3704	CheW
51	17.9084	CheW
52	16.4961	CheW
53	16.6652	CheW
54	16.988	CheW
55	17.4647	CheW
56	17.9613	CheW
57	18.3139	CheW
58	18.4242	CheW
59	18.2624	CheW
60	17.935	CheW
61	17.5603	CheW
62	16.4019	CheW
63	16.5493	CheW
64	17.0996	CheW
65	17.3024	CheW
66	17.3714	CheW
67	17.2791	CheW
68	17.0695	CheW
69	16.7554	CheW
70	16.1886	CheW
71	16.187	CheW
72	16.1987	CheW
73	16.2031	CheW
74	16.2056	CheW
75	16.1487	CheW
76	16.059	CheW
77	15.8435	CheW
78	15.3229	CheW
79	15.0036	CheW
80	19.4474	CheW
81	18.6622	CheW
82	18.9842	CheW
83	19.2631	CheW
84	19.3616	CheW
85	19.3482	CheW
86	19.1263	CheW
87	18.8981	CheW
88	18.0033	CheW
89	18.4643	CheW
90	18.7573	CheW
91	18.8823	CheW
92	18.829	CheW
93	18.6995	CheW
94	18.4833	CheW
95	18.1679	CheW
96	16.7407	CheW
97	17.1657	CheW
98	17.6839	CheW
99	18.1763	CheW
100	18.4509	CheW
101	18.4855	CheW
102	18.3424	CheW
103	18.0997	CheW
104	17.8431	CheW
105	17.465	CheW
106	16.3667	CheW
107	16.4947	CheW
108	16.7811	CheW
109	17.1942	CheW
110	17.6082	CheW
111	17.8739	CheW
112	17.9318	CheW
113	17.7575	CheW
114	17.471	CheW
115	17.1561	CheW
116	16.6968	CheW
117	16.2389	CheW
118	16.352	CheW
119	16.6072	CheW
120	16.8485	CheW
121	16.9984	CheW
122	17.0266	CheW
123	16.9098	CheW
124	16.7231	CheW
125	16.4479	CheW
126	15.9806	CheW
127	16.0073	CheW
128	15.9677	CheW
129	15.9595	CheW
130	15.9798	CheW
131	15.9854	CheW
132	15.9647	CheW
133	15.9027	CheW
134	15.8145	CheW
135	15.616	CheW
136	15.2386	CheW
137	15.4433	CheW
138	15.2557	CheW
139	15.1209	CheW
140	16.9936	CheW
141	17.503	CheW
142	19.3782	CheW
143	16.9562	CheW
144	17.3923	CheW
145	18.1457	CheW
146	18.3779	CheW
147	18.5643	CheW
148	18.6248	CheW
149	18.6826	CheW
150	18.4933	CheW
151	16.8468	CheW
152	17.2327	CheW
153	18.0064	CheW
154	18.2201	CheW
155	18.254	CheW
156	18.1493	CheW
157	18.051	CheW
158	17.9118	CheW
159	17.7157	CheW
160	17.0003	CheW
161	17.417	CheW
162	17.797	CheW
163	17.9706	CheW
164	17.9182	CheW
165	17.7402	CheW
166	17.5312	CheW
167	17.3363	CheW
168	17.0579	CheW
169	16.447	CheW
170	16.6684	CheW
171	17.0073	CheW
172	17.3206	CheW
173	17.4789	CheW
174	17.4372	CheW
175	17.2382	CheW
176	16.9972	CheW
177	16.7515	CheW
178	16.3854	CheW
179	15.8233	CheW
180	16.2458	CheW
181	16.2082	CheW
182	16.2735	CheW
183	16.4872	CheW
184	16.6638	CheW
185	16.7229	CheW
186	16.6774	CheW
187	16.5288	CheW
188	16.3701	CheW
189	16.148	CheW
190	15.7753	CheW
191	15.198	CheW
192	15.9895	CheW
193	15.9103	CheW
194	15.8768	CheW
195	15.8654	CheW
196	15.8256	CheW
197	15.7606	CheW
198	15.6753	CheW
199	15.6017	CheW
200	15.4414	CheW
201	15.1262	CheW
202	15.8136	CheW
203	15.6151	CheW
204	15.376	CheW
205	15.1668	CheW
206	15.0189	CheW
207	14.9333	CheW
208	16.9525	CheW
209	17.3157	CheW
210	19.0847	CheW
211	19.3092	CheW
212	19.3929	CheW
213	19.2908	CheW
214	16.9307	CheW
215	17.2425	CheW
216	17.5707	CheW
217	17.8573	CheW
218	18.0589	CheW
219	18.2291	CheW
220	18.2899	CheW
221	18.3991	CheW
222	18.4254	CheW
223	18.3986	CheW
224	16.8682	CheW
225	17.1337	CheW
226	17.4606	CheW
227	17.7504	CheW
228	17.9195	CheW
229	17.9102	CheW
230	17.7776	CheW
231	17.6993	CheW
232	17.6167	CheW
233	17.5033	CheW
234	16.7255	CheW
235	16.9398	CheW
236	17.2649	CheW
237	17.5686	CheW
238	17.6715	CheW
239	17.5669	CheW
240	17.3627	CheW
241	17.1628	CheW
242	17.013	CheW
243	16.8102	CheW
244	16.5251	CheW
245	16.6487	CheW
246	16.8973	CheW
247	17.1286	CheW
248	17.2097	CheW
249	17.095	CheW
250	16.8759	CheW
251	16.6626	CheW
252	16.4755	CheW
253	16.1928	CheW
254	16.3197	CheW
255	16.3151	CheW
256	16.4433	CheW
257	16.5319	CheW
258	16.5206	CheW
259	16.4219	CheW
260	16.2539	CheW
261	16.1105	CheW
262	15.9384	CheW
263	15.6489	CheW
264	16.1317	CheW
265	16.0162	CheW
266	15.9216	CheW
267	15.8362	CheW
268	15.7326	CheW
269	15.6157	CheW
270	15.5097	CheW
271	15.0788	CheW
272	15.9666	CheW
273	15.7613	CheW
274	15.4899	CheW
275	15.2225	CheW
276	15.035	CheW
277	14.9105	CheW
278	15.4696	CheW
279	15.1309	CheW
280	19.6055	CheW
281	17.169	CheW
282	17.4433	CheW
283	17.7199	CheW
284	18.3182	CheW
285	18.4755	CheW
286	16.9393	CheW
287	17.0913	CheW
288	17.3464	CheW
289	17.6086	CheW
290	17.783	CheW
291	17.8176	CheW
292	17.7095	CheW
293	17.6365	CheW
294	16.8357	CheW
295	17.1731	CheW
296	17.426	CheW
297	17.5128	CheW
298	17.4134	CheW
299	17.2116	CheW
300	17.0046	CheW
301	16.6836	CheW
302	16.7018	CheW
303	16.853	CheW
304	17.011	CheW
305	17.053	CheW
306	16.9135	CheW
307	16.6852	CheW
308	16.4724	CheW
309	16.4642	CheW
310	16.4077	CheW
311	16.2702	CheW
312	16.0862	CheW
313	15.9364	CheW
314	16.203	CheW
315	15.7317	CheW
316	15.5676	CheW
317	15.4341	CheW
318	15.368	CheW
319	15.9957	CheW
320	16.0097	CheW
321	15.7231	CheW
322	15.8151	CheW
323	17.1363	CheW
324	18.3808	CheW
325	18.5994	CheW
326	17.1003	CheW
327	17.277	CheW
328	17.5086	CheW
329	17.7089	CheW
330	17.6358	CheW
331	17.3627	CheW
332	17.4422	CheW
333	17.3459	CheW
334	17.1348	CheW
335	16.9099	CheW
336	17.0266	CheW
337	17.0364	CheW
338	16.8604	CheW
339	16.5836	CheW
340	16.337	CheW
341	16.4576	CheW
342	16.2582	CheW
343	16.0178	CheW
344	15.817	CheW
345	15.4531	CheW
346	15.3335	CheW
347	15.2123	CheW
348	14.897	CheW
349	17.4826	CheW
350	17.5003	CheW
351	15.8494	CheW
352	20.909	CheW
353	21.9087	CheW
354	21.644	CheW
355	17.8317	CheW
356	18.2353	CheW
357	18.5942	CheW
358	18.7654	CheW
359	18.2732	CheW
360	18.7542	CheW
361	19.1448	CheW
362	19.4975	CheW
363	19.6877	CheW
364	19.5639	CheW
365	20.1195	CheW
366	20.3486	CheW
367	20.3832	CheW
368	20.1123	CheW
369	21.095	CheW
370	21.1657	CheW
371	20.9877	CheW
372	20.4569	CheW
373	22.0215	CheW
374	15.0036	CheW
375	16.059	CheW
376	16.1487	CheW
377	16.2031	CheW
378	16.1987	CheW
379	16.1886	CheW
380	16.7554	CheW
381	17.0695	CheW
382	17.2791	CheW
383	17.3714	CheW
384	17.3024	CheW
385	17.0996	CheW
386	16.4019	CheW
387	17.5603	CheW
388	17.935	CheW
389	18.2624	CheW
390	18.4242	CheW
391	18.3139	CheW
392	17.9613	CheW
393	17.4647	CheW
394	16.988	CheW
395	16.6652	CheW
396	17.9084	CheW
397	18.3704	CheW
398	18.6988	CheW
399	18.9878	CheW
400	19.1358	CheW
401	19.0445	CheW
402	18.6708	CheW
403	18.0548	CheW
404	17.4473	CheW
405	19.142	CheW
406	19.6274	CheW
407	19.6657	CheW
408	19.4602	CheW
409	19.0435	CheW
410	18.4556	CheW
411	20.2212	CheW
412	20.2813	CheW
413	20.1508	CheW
414	19.7532	CheW
415	15.0613	CheW
416	14.822	CheW
417	14.9443	CheW
418	15.1209	CheW
419	15.2557	CheW
420	15.4433	CheW
421	15.616	CheW
422	15.8145	CheW
423	15.9027	CheW
424	15.9647	CheW
425	15.9854	CheW
426	15.9798	CheW
427	15.9595	CheW
428	15.9677	CheW
429	15.3083	CheW
430	15.9806	CheW
431	16.4479	CheW
432	16.7231	CheW
433	16.9098	CheW
434	17.0266	CheW
435	16.9984	CheW
436	16.8485	CheW
437	16.6072	CheW
438	16.352	CheW
439	16.2389	CheW
440	16.6968	CheW
441	17.1561	CheW
442	17.471	CheW
443	17.7575	CheW
444	17.9318	CheW
445	17.8739	CheW
446	17.6082	CheW
447	17.1942	CheW
448	16.7811	CheW
449	16.4947	CheW
450	16.3667	CheW
451	17.465	CheW
452	17.8431	CheW
453	18.0997	CheW
454	18.3424	CheW
455	18.4855	CheW
456	18.4509	CheW
457	18.1763	CheW
458	17.6839	CheW
459	18.1679	CheW
460	18.4833	CheW
461	18.6995	CheW
462	18.829	CheW
463	18.8823	CheW
464	18.7573	CheW
465	18.4643	CheW
466	18.0033	CheW
467	18.8981	CheW
468	19.1263	CheW
469	19.3482	CheW
470	19.3616	CheW
471	19.2631	CheW
472	18.9842	CheW
473	19.4474	CheW
474	14.7164	CheW
475	15.0189	CheW
476	15.1668	CheW
477	15.376	CheW
478	15.1262	CheW
479	15.4414	CheW
480	15.6017	CheW
481	15.6753	CheW
482	15.7606	CheW
483	15.8256	CheW
484	15.8654	CheW
485	15.8768	CheW
486	15.9103	CheW
487	15.9895	CheW
488	15.198	CheW
489	15.7753	CheW
490	16.148	CheW
491	16.3701	CheW
492	16.5288	CheW
493	16.6774	CheW
494	16.7229	CheW
495	16.6638	CheW
496	16.4872	CheW
497	16.2735	CheW
498	16.2082	CheW
499	16.2458	CheW
500	16.3854	CheW
501	16.7515	CheW
502	16.9972	CheW
503	17.2382	CheW
504	17.4372	CheW
505	17.4789	CheW
506	17.3206	CheW
507	17.0073	CheW
508	16.6684	CheW
509	16.447	CheW
510	17.0579	CheW
511	17.3363	CheW
512	17.5312	CheW
513	17.7402	CheW
514	17.9182	CheW
515	17.9706	CheW
516	17.797	CheW
517	17.417	CheW
518	17.0003	CheW
519	17.7157	CheW
520	17.9118	CheW
521	18.051	CheW
522	18.1493	CheW
523	18.254	CheW
524	18.2201	CheW
525	18.0064	CheW
526	17.6502	CheW
527	16.8468	CheW
528	18.4933	CheW
529	18.5985	CheW
530	18.6826	CheW
531	18.6248	CheW
532	18.5643	CheW
533	18.3779	CheW
534	18.1457	CheW
535	19.3782	CheW
536	14.4398	CheW
537	15.1309	CheW
538	14.8335	CheW
539	14.9105	CheW
540	15.035	CheW
541	15.2225	CheW
542	15.4899	CheW
543	15.7613	CheW
544	15.9666	CheW
545	15.0788	CheW
546	15.3276	CheW
547	15.4499	CheW
548	15.5097	CheW
549	15.6157	CheW
550	15.7326	CheW
551	15.8362	CheW
552	15.9216	CheW
553	16.0162	CheW
554	16.1317	CheW
555	15.6489	CheW
556	15.9384	CheW
557	16.1105	CheW
558	16.2539	CheW
559	16.4219	CheW
560	16.5206	CheW
561	16.5319	CheW
562	16.4433	CheW
563	16.3151	CheW
564	16.3197	CheW
565	16.4041	CheW
566	16.1928	CheW
567	16.4755	CheW
568	16.6626	CheW
569	16.8759	CheW
570	17.095	CheW
571	17.2097	CheW
572	17.1286	CheW
573	16.8973	CheW
574	16.6487	CheW
575	16.5251	CheW
576	17.013	CheW
577	17.1628	CheW
578	17.3627	CheW
579	17.5669	CheW
580	17.6715	CheW
581	17.5686	CheW
582	17.2649	CheW
583	16.9398	CheW
584	16.7255	CheW
585	17.5033	CheW
586	17.6167	CheW
587	17.6993	CheW
588	17.7776	CheW
589	17.9102	CheW
590	17.9195	CheW
591	17.7504	CheW
592	17.4606	CheW
593	17.1337	CheW
594	16.8682	CheW
595	18.3986	CheW
596	18.4254	CheW
597	18.3991	CheW
598	18.2899	CheW
599	18.2291	CheW
600	18.0589	CheW
601	17.8573	CheW
602	17.5707	CheW
603	17.2425	CheW
604	16.9307	CheW
605	19.2908	CheW
606	19.3929	CheW
607	19.0847	CheW
608	17.3157	CheW
609	16.9525	CheW
610	15.3864	CheW
611	15.7231	CheW
612	16.0097	CheW
613	15.1542	CheW
614	15.7121	CheW
615	15.9957	CheW
616	16.1965	CheW
617	15.368	CheW
618	15.4341	CheW
619	15.5676	CheW
620	15.7317	CheW
621	15.8939	CheW
622	16.203	CheW
623	16.3523	CheW
624	15.9364	CheW
625	16.0862	CheW
626	16.2702	CheW
627	16.4077	CheW
628	16.4713	CheW
629	16.4642	CheW
630	16.4308	CheW
631	16.5153	CheW
632	16.4724	CheW
633	16.6852	CheW
634	16.9135	CheW
635	17.053	CheW
636	17.011	CheW
637	16.853	CheW
638	16.7018	CheW
639	16.6836	CheW
640	17.0046	CheW
641	17.2116	CheW
642	17.4134	CheW
643	17.5128	CheW
644	17.426	CheW
645	17.1731	CheW
646	16.8357	CheW
647	17.5735	CheW
648	17.6365	CheW
649	17.7095	CheW
650	17.8176	CheW
651	17.783	CheW
652	17.6086	CheW
653	17.3464	CheW
654	17.0913	CheW
655	16.9393	CheW
656	18.5452	CheW
657	18.4755	CheW
658	18.3182	CheW
659	17.7199	CheW
660	17.4433	CheW
661	17.169	CheW
662	17.2246	CheW
663	16.0138	CheW
664	16.2796	CheW
665	14.8194	CheW
666	15.2123	CheW
667	15.3335	CheW
668	15.4531	CheW
669	15.8904	CheW
670	15.817	CheW
671	16.0178	CheW
672	16.2582	CheW
673	16.4576	CheW
674	16.1534	CheW
675	16.337	CheW
676	16.5836	CheW
677	16.8604	CheW
678	17.0364	CheW
679	17.0266	CheW
680	16.9099	CheW
681	17.1348	CheW
682	17.3459	CheW
683	17.4422	CheW
684	17.3627	CheW
685	17.6358	CheW
686	17.7089	CheW
687	17.7759	CheW
688	17.6871	CheW
689	17.5086	CheW
690	17.277	CheW
691	18.3808	CheW
692	17.3444	CheW
693	16.9688	CheW
694	17.1962	CheW
695	17.5003	CheW
696	17.4826	CheW
697	22.2254	KC
698	20.449	KC
699	21.17	KC
700	20.8831	KC
701	21.6768	KC
702	19.7357	KC
703	20.5812	KC
704	21.3537	KC
705	22.3146	KC
706	19.7278	KC
707	20.7645	KC
708	21.8543	KC
709	20.927	KC
710	19.6145	KC
711	19.9803	KC
712	20.5874	KC
713	19.8152	KC
714	20.3832	KC
715	21.1177	KC
716	19.2636	KC
717	20.0521	KC
718	20.7942	KC
719	21.7101	KC
720	20.2491	KC
721	21.2594	KC
722	22.3475	KC
723	20.4788	KC
724	18.7615	KC
725	19.1131	KC
726	18.693	KC
727	19.1731	KC
728	19.6842	KC
729	19.0015	KC
730	19.5479	KC
731	20.1889	KC
732	20.8546	KC
733	18.457	KC
734	19.1701	KC
735	19.894	KC
736	20.692	KC
737	18.5802	KC
738	19.3845	KC
739	20.3211	KC
740	19.6765	KC
741	20.7653	KC
742	17.5114	KC
743	17.4415	KC
744	17.8598	KC
745	18.3528	KC
746	18.8593	KC
747	17.7447	KC
748	18.2443	KC
749	18.8849	KC
750	17.4398	KC
751	18.0153	KC
752	18.6574	KC
753	19.3862	KC
754	17.642	KC
755	18.2778	KC
756	19.0767	KC
757	16.0657	KC
758	16.3213	KC
759	16.2666	KC
760	16.5853	KC
761	17.0378	KC
762	17.6696	KC
763	16.1836	KC
764	16.5487	KC
765	16.9491	KC
766	17.5445	KC
767	16.4771	KC
768	16.8848	KC
769	17.3933	KC
770	18.082	KC
771	17.1937	KC
772	17.8238	KC
773	15.0849	KC
774	15.2937	KC
775	15.4937	KC
776	15.4904	KC
777	15.7331	KC
778	15.7349	KC
779	16.0364	KC
780	15.7462	KC
781	16.0301	KC
782	16.4313	KC
783	16.314	KC
784	14.5468	KC
785	14.6617	KC
786	14.594	KC
787	14.7833	KC
788	14.9524	KC
789	14.7609	KC
790	14.9751	KC
791	15.1932	KC
792	15.5565	KC
793	15.1889	KC
794	15.4594	KC
795	16.0157	KC
796	15.459	KC
797	15.8273	KC
798	16.5442	KC
799	15.7343	KC
800	14.185	KC
801	14.3519	KC
802	14.3235	KC
803	14.5174	KC
804	14.7353	KC
805	15.0893	KC
806	14.5263	KC
807	14.7072	KC
808	14.985	KC
809	15.5513	KC
810	14.9848	KC
811	15.3601	KC
812	16.0965	KC
813	15.2816	KC
814	15.8255	KC
815	13.8425	KC
816	13.9809	KC
817	14.1201	KC
818	13.808	KC
819	13.9389	KC
820	14.1146	KC
821	14.3498	KC
822	14.2913	KC
823	14.6035	KC
824	15.1865	KC
825	14.5807	KC
826	14.9753	KC
827	14.887	KC
828	13.5775	KC
829	13.6458	KC
830	13.6123	KC
831	13.7153	KC
832	13.8826	KC
833	14.1263	KC
834	13.7517	KC
835	13.8714	KC
836	14.0367	KC
837	14.3639	KC
838	14.7072	KC
839	13.5902	KC
840	13.6668	KC
841	13.6214	KC
842	13.7199	KC
843	13.8812	KC
844	14.1217	KC
845	13.7377	KC
846	13.8501	KC
847	14.0084	KC
848	14.3211	KC
849	14.0504	KC
850	14.2402	KC
851	13.7412	KC
852	13.8493	KC
853	14.0055	KC
854	13.7975	KC
855	13.9253	KC
856	14.1013	KC
857	14.3304	KC
858	13.9313	KC
859	14.0469	KC
860	14.2071	KC
861	14.4873	KC
862	15.0101	KC
863	14.7501	KC
864	14.1142	KC
865	14.2943	KC
866	14.063	KC
867	14.2171	KC
868	14.2233	KC
869	14.795	KC
870	15.286	KC
871	19.3261	KC
872	18.9974	KC
873	19.5843	KC
874	18.5851	KC
875	19.3769	KC
876	19.9121	KC
877	18.7846	KC
878	19.6339	KC
879	18.8576	KC
880	18.7918	KC
881	18.3904	KC
882	18.8674	KC
883	17.8888	KC
884	18.5934	KC
885	19.1557	KC
886	18.0855	KC
887	18.9014	KC
888	19.4818	KC
889	17.2468	KC
890	18.2556	KC
891	19.1396	KC
892	18.3808	KC
893	18.4343	KC
894	19.3185	KC
895	17.6741	KC
896	18.0611	KC
897	17.2047	KC
898	17.8339	KC
899	18.3671	KC
900	17.3485	KC
901	18.1017	KC
902	16.6851	KC
903	17.5292	KC
904	18.3324	KC
905	16.8724	KC
906	17.6832	KC
907	17.8262	KC
908	16.7712	KC
909	17.1832	KC
910	16.4172	KC
911	16.9621	KC
912	16.0436	KC
913	16.6128	KC
914	17.2101	KC
915	15.8569	KC
916	16.2817	KC
917	16.8825	KC
918	16.5269	KC
919	17.0629	KC
920	15.5208	KC
921	15.7916	KC
922	15.5891	KC
923	15.9316	KC
924	15.4493	KC
925	15.787	KC
926	15.719	KC
927	16.1088	KC
928	15.9519	KC
929	16.3208	KC
930	16.7253	KC
931	16.4604	KC
932	16.8656	KC
933	14.886	KC
934	14.7414	KC
935	14.7873	KC
936	14.9965	KC
937	15.25	KC
938	14.8694	KC
939	14.9767	KC
940	15.2056	KC
941	15.4876	KC
942	15.5	KC
943	15.717	KC
944	15.9781	KC
945	15.8419	KC
946	16.1263	KC
947	14.4225	KC
948	14.3755	KC
949	14.3794	KC
950	14.5407	KC
951	14.5109	KC
952	14.5718	KC
953	14.7483	KC
954	14.9842	KC
955	14.843	KC
956	15.0299	KC
957	15.222	KC
958	15.0799	KC
959	15.2567	KC
960	15.4499	KC
961	14.0593	KC
962	14.0347	KC
963	14.1442	KC
964	14.1939	KC
965	14.2138	KC
966	14.3396	KC
967	14.3995	KC
968	14.4685	KC
969	14.5975	KC
970	14.7575	KC
971	14.6107	KC
972	14.7055	KC
973	14.8307	KC
974	14.9997	KC
975	13.8042	KC
976	13.7614	KC
977	13.9179	KC
978	13.8978	KC
979	13.9738	KC
980	14.1198	KC
981	14.0994	KC
982	14.1232	KC
983	14.2194	KC
984	14.3599	KC
985	14.3602	KC
986	14.4588	KC
987	14.6196	KC
988	13.6098	KC
989	13.7669	KC
990	13.7181	KC
991	13.9131	KC
992	13.9852	KC
993	14.1004	KC
994	14.3087	KC
995	14.2233	KC
996	14.3598	KC
997	13.7097	KC
998	13.629	KC
999	13.8293	KC
1000	13.7343	KC
1001	14.0368	KC
1002	13.9447	KC
1003	13.959	KC
1004	14.2096	KC
1005	14.2015	KC
1006	14.2846	KC
1007	14.037	KC
1008	13.9272	KC
1009	14.179	KC
1010	14.1491	KC
1011	14.2128	KC
1012	14.4678	KC
1013	14.4024	KC
1014	14.6433	KC
1015	14.4729	KC
1016	14.5314	KC
1017	14.8183	KC
1018	14.7526	KC
1019	19.2002	KC
1020	18.904	KC
1021	19.4066	KC
1022	19.7137	KC
1023	19.928	KC
1024	18.1321	KC
1025	18.5182	KC
1026	18.9172	KC
1027	19.2492	KC
1028	18.1992	KC
1029	18.5951	KC
1030	19.9375	KC
1031	18.1794	KC
1032	18.5743	KC
1033	19.0342	KC
1034	19.3638	KC
1035	17.6302	KC
1036	17.9284	KC
1037	18.2813	KC
1038	18.6476	KC
1039	18.9214	KC
1040	17.2183	KC
1041	17.6712	KC
1042	18.0026	KC
1043	18.8038	KC
1044	17.9102	KC
1045	18.1601	KC
1046	18.4467	KC
1047	18.7015	KC
1048	18.8557	KC
1049	17.4631	KC
1050	17.6354	KC
1051	17.8512	KC
1052	18.0891	KC
1053	18.2426	KC
1054	18.2707	KC
1055	17.1177	KC
1056	17.2199	KC
1057	17.3747	KC
1058	17.5579	KC
1059	17.7179	KC
1060	18.3922	KC
1061	18.5005	KC
1062	17.6615	KC
1063	17.7502	KC
1064	17.8587	KC
1065	17.165	KC
1066	17.1669	KC
1067	17.2233	KC
1068	17.3096	KC
1069	17.3358	KC
1070	16.8338	KC
1071	16.7806	KC
1072	16.8073	KC
1073	16.8501	KC
1074	16.8872	KC
1075	16.4434	KC
1076	17.2247	KC
1077	17.1996	KC
1078	17.1772	KC
1079	17.0576	KC
1080	16.7231	KC
1081	16.5971	KC
1082	16.5533	KC
1083	16.5403	KC
1084	16.4666	KC
1085	16.3624	KC
1086	16.1827	KC
1087	16.1018	KC
1088	16.0635	KC
1089	15.8853	KC
1090	16.9639	KC
1091	16.9032	KC
1092	16.8308	KC
1093	16.7398	KC
1094	16.276	KC
1095	16.1238	KC
1096	16.0303	KC
1097	15.9638	KC
1098	15.8403	KC
1099	15.8605	KC
1100	15.6518	KC
1101	15.5052	KC
1102	15.412	KC
1103	15.6098	KC
1104	15.3807	KC
1105	15.2051	KC
1106	15.386	KC
1107	15.1463	KC
1108	17.6655	KC
1109	16.6579	KC
1110	16.5852	KC
1111	16.4796	KC
1112	15.9058	KC
1113	15.7804	KC
1114	15.6862	KC
1115	15.6061	KC
1116	15.4388	KC
1117	15.2552	KC
1118	15.0995	KC
1119	14.9867	KC
1120	15.1909	KC
1121	14.9866	KC
1122	14.8048	KC
1123	14.9735	KC
1124	14.7695	KC
1125	16.3785	KC
1126	16.2799	KC
1127	15.4967	KC
1128	15.4165	KC
1129	15.3501	KC
1130	15.0848	KC
1131	14.9205	KC
1132	14.7777	KC
1133	14.6847	KC
1134	14.8194	KC
1135	14.6333	KC
1136	14.4626	KC
1137	14.6094	KC
1138	14.4299	KC
1139	14.2493	KC
1140	15.2425	KC
1141	15.1794	KC
1142	15.1258	KC
1143	14.7751	KC
1144	14.6257	KC
1145	14.507	KC
1146	14.4435	KC
1147	14.4892	KC
1148	14.3133	KC
1149	14.1614	KC
1150	14.1266	KC
1151	13.966	KC
1152	15.0458	KC
1153	14.9976	KC
1154	14.9443	KC
1155	14.4181	KC
1156	14.3214	KC
1157	14.2746	KC
1158	14.1069	KC
1159	13.9717	KC
1160	13.8903	KC
1161	14.0978	KC
1162	13.9396	KC
1163	13.7948	KC
1164	14.8794	KC
1165	14.8232	KC
1166	14.3566	KC
1167	14.2651	KC
1168	14.2044	KC
1169	14.0769	KC
1170	13.9503	KC
1171	13.9287	KC
1172	13.7964	KC
1173	14.8335	KC
1174	14.7788	KC
1175	14.4398	KC
1176	14.3337	KC
1177	14.2224	KC
1178	14.0839	KC
1179	13.9767	KC
1180	14.2303	KC
1181	14.0869	KC
1182	13.938	KC
1183	13.814	KC
1184	14.4371	KC
1185	14.2921	KC
1186	14.1732	KC
1187	14.4441	KC
1188	14.2955	KC
1189	14.1448	KC
1190	14.0291	KC
1191	17.2866	KC
1192	17.5161	KC
1193	16.9021	KC
1194	17.0918	KC
1195	17.686	KC
1196	18.1932	KC
1197	16.744	KC
1198	17.0197	KC
1199	17.4566	KC
1200	17.4138	KC
1201	18.313	KC
1202	16.8841	KC
1203	17.0334	KC
1204	17.2391	KC
1205	17.5231	KC
1206	17.9274	KC
1207	16.6801	KC
1208	17.2483	KC
1209	16.8811	KC
1210	16.8213	KC
1211	16.8695	KC
1212	16.9735	KC
1213	17.1281	KC
1214	17.3737	KC
1215	16.4866	KC
1216	16.503	KC
1217	16.6008	KC
1218	16.823	KC
1219	17.1929	KC
1220	16.9219	KC
1221	16.5402	KC
1222	16.4214	KC
1223	16.4574	KC
1224	16.5723	KC
1225	16.2299	KC
1226	16.1008	KC
1227	16.0705	KC
1228	16.3895	KC
1229	16.705	KC
1230	16.0247	KC
1231	15.7614	KC
1232	15.7114	KC
1233	15.7398	KC
1234	15.8259	KC
1235	15.5977	KC
1236	15.4651	KC
1237	15.4614	KC
1238	15.7684	KC
1239	15.3371	KC
1240	15.2848	KC
1241	15.089	KC
1242	15.0549	KC
1243	14.9654	KC
1244	14.8739	KC
1245	14.9157	KC
1246	15.0385	KC
1247	14.8039	KC
1248	14.7807	KC
1249	15.4729	KC
1250	14.9049	KC
1251	14.8293	KC
1252	14.659	KC
1253	14.5955	KC
1254	14.5822	KC
1255	14.4476	KC
1256	14.4482	KC
1257	14.5819	KC
1258	14.4286	KC
1259	14.3619	KC
1260	14.9637	KC
1261	14.6159	KC
1262	14.515	KC
1263	14.3257	KC
1264	14.2671	KC
1265	14.1002	KC
1266	14.0891	KC
1267	14.1693	KC
1268	14.1061	KC
1269	14.0059	KC
1270	14.0368	KC
1271	14.3687	KC
1272	14.24	KC
1273	14.0559	KC
1274	14.0037	KC
1275	13.8381	KC
1276	13.8129	KC
1277	13.8486	KC
1278	13.7359	KC
1279	13.7395	KC
1280	14.822	KC
1281	14.1901	KC
1282	14.0549	KC
1283	13.8361	KC
1284	13.803	KC
1285	13.6908	KC
1286	13.6615	KC
1287	13.5997	KC
1288	14.1456	KC
1289	13.8624	KC
1290	13.8207	KC
1291	13.8102	KC
1292	13.6892	KC
1293	13.6625	KC
1294	13.7117	KC
1295	13.7225	KC
1296	13.6135	KC
1297	14.2562	KC
1298	14.2249	KC
1299	13.9392	KC
1300	13.9543	KC
1301	13.7941	KC
1302	13.7442	KC
1303	14.3271	KC
1304	14.126	KC
1305	14.1521	KC
1306	14.0123	KC
1307	17.4083	KC
1308	17.6581	KC
1309	16.9681	KC
1310	16.4846	KC
1311	17.8526	KC
1312	17.2864	KC
1313	16.7746	KC
1314	17.5892	KC
1315	17.0794	KC
1316	17.9872	KC
1317	17.3854	KC
1318	17.5407	KC
1319	16.8471	KC
1320	17.7189	KC
1321	17.0757	KC
1322	16.5545	KC
1323	17.9708	KC
1324	17.405	KC
1325	16.8624	KC
1326	18.3326	KC
1327	17.7251	KC
1328	17.1555	KC
1329	16.6904	KC
1330	18.1158	KC
1331	17.4434	KC
1332	16.9683	KC
1333	17.7471	KC
1334	17.1834	KC
1335	17.6956	KC
1336	17.0661	KC
1337	16.5094	KC
1338	17.9598	KC
1339	17.3803	KC
1340	16.816	KC
1341	16.2951	KC
1342	17.7025	KC
1343	17.0853	KC
1344	16.5625	KC
1345	16.3564	KC
1346	18.0812	KC
1347	17.3605	KC
1348	16.8031	KC
1349	16.6339	KC
1350	18.5356	KC
1351	17.6194	KC
1352	16.6987	KC
1353	16.809	KC
1354	16.2891	KC
1355	17.6074	KC
1356	17.0541	KC
1357	16.5343	KC
1358	16.0591	KC
1359	17.3318	KC
1360	16.7576	KC
1361	16.287	KC
1362	17.6837	KC
1363	17.0153	KC
1364	16.4951	KC
1365	16.2782	KC
1366	17.2676	KC
1367	16.9006	KC
1368	16.3793	KC
1369	15.9491	KC
1370	17.0167	KC
1371	16.5453	KC
1372	16.1175	KC
1373	17.2373	KC
1374	16.7514	KC
1375	16.2788	KC
1376	15.905	KC
1377	15.6952	KC
1378	16.4964	KC
1379	16.081	KC
1380	15.8762	KC
1381	15.9066	KC
1382	15.552	KC
1383	16.0379	KC
1384	15.6883	KC
1385	15.3551	KC
1386	16.1868	KC
1387	15.8098	KC
1388	15.4921	KC
1389	15.3159	KC
1390	15.3171	KC
1391	15.6149	KC
1392	15.4469	KC
1393	15.1399	KC
1394	15.9281	KC
1395	15.5822	KC
1396	15.2775	KC
1397	14.9855	KC
1398	14.773	KC
1399	14.7335	KC
1400	16.0673	KC
1401	15.7211	KC
1402	15.3865	KC
1403	15.0922	KC
1404	14.942	KC
1405	14.9525	KC
1406	15.9002	KC
1407	15.1738	KC
1408	15.0354	KC
1409	15.031	KC
1410	14.7599	KC
1411	14.4947	KC
1412	14.2859	KC
1413	15.4973	KC
1414	15.1664	KC
1415	14.8976	KC
1416	14.6433	KC
1417	14.4454	KC
1418	15.3025	KC
1419	15.0024	KC
1420	14.7306	KC
1421	14.599	KC
1422	15.4838	KC
1423	15.1143	KC
1424	14.7995	KC
1425	14.6603	KC
1426	14.4304	KC
1427	14.0287	KC
1428	14.8027	KC
1429	14.5737	KC
1430	14.3573	KC
1431	14.1691	KC
1432	14.9754	KC
1433	14.7101	KC
1434	14.48	KC
1435	14.3416	KC
1436	14.3054	KC
1437	14.8667	KC
1438	14.5847	KC
1439	13.9985	KC
1440	14.2529	KC
1441	14.0927	KC
1442	13.9024	KC
1443	14.631	KC
1444	14.4287	KC
1445	14.2532	KC
1446	14.0712	KC
1447	13.9389	KC
1448	14.6002	KC
1449	14.4131	KC
1450	14.4991	KC
1451	13.9831	KC
1452	14.7078	KC
1453	14.5302	KC
1454	14.3641	KC
1455	14.1864	KC
1456	14.945	KC
1457	14.7292	KC
1458	14.549	KC
1459	14.405	KC
1460	14.1982	KC
1461	14.8288	KC
1462	14.6395	KC
1463	14.4417	KC
1464	14.2916	KC
1465	15.2569	KC
1466	15.0415	KC
1467	14.832	KC
1468	14.6803	KC
1469	14.4772	KC
1470	14.2557	KC
1471	14.7007	KC
1472	14.4749	KC
1473	14.9676	KC
1474	14.76	KC
1475	14.613	KC
1476	15.0219	KC
1477	16.2871	KC
1478	16.0868	KC
1479	16.122	KC
1480	16.424	KC
1481	16.4682	KC
1482	16.9358	KC
1483	16.7178	KC
1484	16.7461	KC
1485	17.1946	KC
1486	16.3702	KC
1487	16.2451	KC
1488	16.2815	KC
1489	16.3605	KC
1490	16.0708	KC
1491	16.0949	KC
1492	16.0445	KC
1493	16.4422	KC
1494	16.4056	KC
1495	16.2957	KC
1496	16.6233	KC
1497	16.5936	KC
1498	16.3854	KC
1499	16.1597	KC
1500	16.8759	KC
1501	16.3476	KC
1502	15.9914	KC
1503	15.852	KC
1504	16.0076	KC
1505	15.8389	KC
1506	16.0701	KC
1507	16.2533	KC
1508	16.5794	KC
1509	16.8866	KC
1510	16.7051	KC
1511	16.2638	KC
1512	15.9467	KC
1513	16.1974	KC
1514	15.8224	KC
1515	15.5868	KC
1516	15.8279	KC
1517	15.6063	KC
1518	15.6651	KC
1519	15.8014	KC
1520	16.0509	KC
1521	16.3919	KC
1522	15.9766	KC
1523	15.6143	KC
1524	16.3392	KC
1525	15.9055	KC
1526	15.5366	KC
1527	15.2384	KC
1528	15.5494	KC
1529	15.3058	KC
1530	15.2627	KC
1531	15.7248	KC
1532	15.4812	KC
1533	15.4763	KC
1534	15.5485	KC
1535	14.9395	KC
1536	15.8776	KC
1537	15.4986	KC
1538	15.154	KC
1539	14.8594	KC
1540	15.1921	KC
1541	14.9456	KC
1542	15.1258	KC
1543	15.242	KC
1544	15.4379	KC
1545	15.0847	KC
1546	14.8125	KC
1547	15.3925	KC
1548	15.0556	KC
1549	14.7628	KC
1550	14.5094	KC
1551	15.4458	KC
1552	14.8241	KC
1553	14.5976	KC
1554	14.673	KC
1555	14.4569	KC
1556	14.2695	KC
1557	14.9486	KC
1558	14.654	KC
1559	14.416	KC
1560	14.2061	KC
1561	14.3501	KC
1562	14.1711	KC
1563	14.0114	KC
1564	14.5724	KC
1565	14.331	KC
1566	14.1408	KC
1567	13.9617	KC
1568	14.2241	KC
1569	14.3591	KC
1570	14.1635	KC
1571	14.0059	KC
1572	13.8586	KC
1573	13.7085	KC
1574	14.3526	KC
1575	14.1481	KC
1576	13.844	KC
1577	13.6864	KC
1578	14.1605	KC
1579	14.0066	KC
1580	13.8671	KC
1581	14.3723	KC
1582	14.1763	KC
1583	14.0336	KC
1584	13.8659	KC
1585	14.3264	KC
1586	14.1732	KC
1587	14.4001	KC
1588	14.3163	KC
1589	14.1553	KC
1590	14.0072	KC
1591	13.8523	KC
1592	14.3851	KC
1593	14.2161	KC
1594	14.0305	KC
1595	13.8617	KC
1596	13.774	KC
1597	14.589	KC
1598	14.6284	KC
1599	14.5751	KC
1600	14.6855	KC
1601	14.923	KC
1602	22.2254	KC
1603	20.927	KC
1604	21.8543	KC
1605	20.7645	KC
1606	19.7278	KC
1607	22.3146	KC
1608	21.3537	KC
1609	20.5812	KC
1610	21.6768	KC
1611	20.8831	KC
1612	20.4788	KC
1613	22.3475	KC
1614	21.2594	KC
1615	20.2491	KC
1616	19.3185	KC
1617	21.7101	KC
1618	20.7942	KC
1619	20.0521	KC
1620	19.2636	KC
1621	21.1177	KC
1622	20.3832	KC
1623	19.8152	KC
1624	20.5874	KC
1625	19.9803	KC
1626	19.4818	KC
1627	20.7653	KC
1628	19.6765	KC
1629	20.3211	KC
1630	19.3845	KC
1631	21.5087	KC
1632	20.692	KC
1633	19.894	KC
1634	19.1701	KC
1635	18.457	KC
1636	20.1889	KC
1637	19.5479	KC
1638	19.0015	KC
1639	19.6842	KC
1640	19.1731	KC
1641	18.693	KC
1642	18.7615	KC
1643	19.4844	KC
1644	19.0767	KC
1645	18.2778	KC
1646	17.642	KC
1647	19.3862	KC
1648	18.6574	KC
1649	18.0153	KC
1650	18.8849	KC
1651	18.2443	KC
1652	17.7447	KC
1653	17.2101	KC
1654	18.3528	KC
1655	17.8598	KC
1656	17.4415	KC
1657	17.5114	KC
1658	17.4271	KC
1659	17.8238	KC
1660	17.1937	KC
1661	17.3933	KC
1662	16.8848	KC
1663	16.4771	KC
1664	17.5445	KC
1665	16.9491	KC
1666	16.5487	KC
1667	17.0378	KC
1668	16.5853	KC
1669	16.2666	KC
1670	16.3213	KC
1671	16.8552	KC
1672	16.314	KC
1673	17.1194	KC
1674	16.4313	KC
1675	16.0301	KC
1676	15.7462	KC
1677	16.5896	KC
1678	16.0364	KC
1679	15.7349	KC
1680	15.4876	KC
1681	16.1361	KC
1682	15.7331	KC
1683	15.4904	KC
1684	15.4937	KC
1685	15.2937	KC
1686	15.0849	KC
1687	17.1443	KC
1688	16.2644	KC
1689	15.7343	KC
1690	16.5442	KC
1691	15.8273	KC
1692	15.459	KC
1693	15.4594	KC
1694	15.1889	KC
1695	14.9842	KC
1696	15.5565	KC
1697	15.1932	KC
1698	14.9751	KC
1699	14.7609	KC
1700	14.7833	KC
1701	14.594	KC
1702	15.8255	KC
1703	15.2816	KC
1704	16.0965	KC
1705	15.3601	KC
1706	14.9848	KC
1707	14.7575	KC
1708	15.5513	KC
1709	14.985	KC
1710	14.7072	KC
1711	14.5263	KC
1712	15.0893	KC
1713	14.7353	KC
1714	14.5174	KC
1715	14.3235	KC
1716	14.1442	KC
1717	14.3519	KC
1718	14.185	KC
1719	14.0368	KC
1720	15.4282	KC
1721	14.887	KC
1722	15.7159	KC
1723	14.9753	KC
1724	14.5807	KC
1725	15.1865	KC
1726	14.6035	KC
1727	14.2913	KC
1728	14.1198	KC
1729	13.9738	KC
1730	14.3498	KC
1731	14.1146	KC
1732	13.9389	KC
1733	13.808	KC
1734	13.9809	KC
1735	13.8425	KC
1736	14.5997	KC
1737	15.4374	KC
1738	14.7072	KC
1739	14.3087	KC
1740	14.1004	KC
1741	14.9498	KC
1742	14.3639	KC
1743	14.0367	KC
1744	13.8714	KC
1745	13.7517	KC
1746	13.8826	KC
1747	13.7153	KC
1748	13.6123	KC
1749	13.6458	KC
1750	13.5775	KC
1751	14.498	KC
1752	14.6174	KC
1753	14.2402	KC
1754	14.3211	KC
1755	14.0084	KC
1756	13.8501	KC
1757	13.7377	KC
1758	13.8812	KC
1759	13.7199	KC
1760	13.6214	KC
1761	14.7501	KC
1762	14.3909	KC
1763	14.4873	KC
1764	14.2071	KC
1765	14.0469	KC
1766	13.9313	KC
1767	14.3304	KC
1768	14.1013	KC
1769	13.9253	KC
1770	13.7975	KC
1771	13.8493	KC
1772	13.7412	KC
1773	15.0613	KC
1774	14.795	KC
1775	14.527	KC
1776	14.3492	KC
1777	14.2233	KC
1778	14.2082	KC
1779	14.6324	KC
1780	14.4087	KC
1781	14.2171	KC
1782	14.063	KC
1783	14.1142	KC
1784	13.9884	KC
1785	18.7918	KC
1786	19.7357	KC
1787	18.8576	KC
1788	20.2792	KC
1789	19.6339	KC
1790	19.9121	KC
1791	19.3769	KC
1792	18.5851	KC
1793	19.5843	KC
1794	18.9974	KC
1795	18.4343	KC
1796	18.3808	KC
1797	17.4062	KC
1798	19.1396	KC
1799	18.2556	KC
1800	17.2468	KC
1801	18.9014	KC
1802	18.0855	KC
1803	19.1557	KC
1804	18.5934	KC
1805	18.5802	KC
1806	17.8262	KC
1807	17.6832	KC
1808	16.8724	KC
1809	18.3324	KC
1810	17.5292	KC
1811	16.6851	KC
1812	18.1017	KC
1813	17.3485	KC
1814	18.3671	KC
1815	17.8339	KC
1816	17.2047	KC
1817	18.0611	KC
1818	17.257	KC
1819	17.0629	KC
1820	16.5269	KC
1821	17.4398	KC
1822	16.8825	KC
1823	16.2817	KC
1824	16.6128	KC
1825	16.0436	KC
1826	16.9621	KC
1827	16.4172	KC
1828	17.1832	KC
1829	16.7712	KC
1830	16.7253	KC
1831	16.3208	KC
1832	15.9519	KC
1833	16.1088	KC
1834	15.719	KC
1835	16.1836	KC
1836	15.787	KC
1837	15.4493	KC
1838	15.9316	KC
1839	15.5891	KC
1840	15.7916	KC
1841	15.5208	KC
1842	16.1263	KC
1843	15.9781	KC
1844	15.717	KC
1845	15.479	KC
1846	15.5	KC
1847	15.2501	KC
1848	15.2056	KC
1849	14.9767	KC
1850	14.8694	KC
1851	15.25	KC
1852	14.9965	KC
1853	14.7873	KC
1854	15.626	KC
1855	15.3919	KC
1856	15.4499	KC
1857	15.2567	KC
1858	15.0799	KC
1859	15.222	KC
1860	15.0299	KC
1861	14.843	KC
1862	14.7483	KC
1863	14.5718	KC
1864	14.5407	KC
1865	14.3794	KC
1866	14.3755	KC
1867	14.4225	KC
1868	15.2167	KC
1869	14.9869	KC
1870	14.9997	KC
1871	14.8307	KC
1872	14.7055	KC
1873	14.6107	KC
1874	14.5975	KC
1875	14.4685	KC
1876	14.3995	KC
1877	14.3396	KC
1878	14.2138	KC
1879	14.1939	KC
1880	14.0347	KC
1881	14.0593	KC
1882	14.8684	KC
1883	14.6196	KC
1884	14.4588	KC
1885	14.3602	KC
1886	14.3054	KC
1887	14.3599	KC
1888	14.2194	KC
1889	14.1232	KC
1890	14.0994	KC
1891	13.8978	KC
1892	13.9179	KC
1893	13.7614	KC
1894	13.8042	KC
1895	14.6208	KC
1896	14.3598	KC
1897	14.2233	KC
1898	14.1637	KC
1899	13.9852	KC
1900	13.9131	KC
1901	13.9389	KC
1902	13.7181	KC
1903	13.7669	KC
1904	13.6098	KC
1905	14.2846	KC
1906	14.2015	KC
1907	14.2096	KC
1908	14.0504	KC
1909	13.959	KC
1910	13.9447	KC
1911	14.0368	KC
1912	13.7343	KC
1913	13.8293	KC
1914	13.629	KC
1915	13.7097	KC
1916	14.6433	KC
1917	14.4024	KC
1918	14.4678	KC
1919	14.2128	KC
1920	14.1491	KC
1921	14.179	KC
1922	13.9272	KC
1923	14.037	KC
1924	14.7526	KC
1925	14.8183	KC
1926	14.5314	KC
1927	14.4729	KC
1928	14.5027	KC
1929	19.2002	KC
1930	18.1992	KC
1931	17.5161	KC
1932	19.2492	KC
1933	18.9172	KC
1934	18.5182	KC
1935	18.1321	KC
1936	19.4066	KC
1937	18.904	KC
1938	18.313	KC
1939	18.0026	KC
1940	17.6712	KC
1941	17.4138	KC
1942	17.2183	KC
1943	18.9214	KC
1944	18.6476	KC
1945	18.2813	KC
1946	17.9284	KC
1947	17.6302	KC
1948	19.3638	KC
1949	19.0342	KC
1950	18.5743	KC
1951	18.1794	KC
1952	16.8213	KC
1953	17.7179	KC
1954	17.5579	KC
1955	17.3747	KC
1956	17.2199	KC
1957	17.1177	KC
1958	18.2426	KC
1959	18.0891	KC
1960	17.8512	KC
1961	17.6354	KC
1962	17.4631	KC
1963	18.8557	KC
1964	18.7015	KC
1965	18.4467	KC
1966	18.1601	KC
1967	16.4214	KC
1968	16.4434	KC
1969	16.8872	KC
1970	16.8501	KC
1971	16.8073	KC
1972	16.7806	KC
1973	16.8338	KC
1974	17.3358	KC
1975	17.3096	KC
1976	17.2233	KC
1977	17.1669	KC
1978	17.165	KC
1979	17.8587	KC
1980	17.7502	KC
1981	17.6615	KC
1982	15.7114	KC
1983	15.8853	KC
1984	16.0901	KC
1985	16.0635	KC
1986	16.1018	KC
1987	16.1827	KC
1988	16.3624	KC
1989	16.6483	KC
1990	16.4666	KC
1991	16.5403	KC
1992	16.5533	KC
1993	16.5971	KC
1994	16.7231	KC
1995	17.1996	KC
1996	15.386	KC
1997	15.2051	KC
1998	15.3807	KC
[truncated: 10,239 more rows]

## Sheet: Fig 5
Figure 5
Particles contributing to map
681

## Sheet: Supplementary Figure 1
Supplementary Figure 1
WM4196 area (pixels)	WM4196 area if 13.75px/µm	RP437 area (pixels)	R437 area if 13.75px/µm
227.259	1.20243	151.011	0.799
110.332	0.583767	108.752	0.575405
196.396	1.03913	179.396	0.949186
159.324	0.842985	107.825	0.570504
115.253	0.609804	147.839	0.782216
191.072	1.01096	76.8101	0.406402
177.208	0.937611	180.989	0.957615
112.001	0.592596	144.028	0.762055
94.5674	0.500357	215.444	1.13991
245.203	1.29737	142.225	0.752511
160.996	0.851831	103.432	0.547257
124.308	0.657712	105.89	0.560267
249.558	1.32041	166.817	0.882632
174.612	0.923875	115.223	0.609644
40.7022	0.215355	174.404	0.922774
38.6855	0.204685	205.943	1.08965
127.104	0.672507	242.404	1.28256
119.459	0.632058	141.551	0.748946
71.1797	0.376612	73.5176	0.388982
202.223	1.06996	95.0859	0.5031
87.5698	0.463332	128.102	0.677786
116.285	0.615265	146.473	0.774988
187.488	0.992001	108.546	0.574317
119.277	0.631097	244.207	1.2921
93.7739	0.496158	66.4082	0.351366
138.573	0.733192	171.978	0.909934
102.426	0.541935	168.98	0.894077
31.9424	0.169007	140.091	0.741223
69.4731	0.367583	131.788	0.697291
111.455	0.589709	61.9248	0.327644
135.037	0.714482	39.8672	0.210938
47.6523	0.252129	36.2617	0.191861
55.0078	0.291047	37.9336	0.200707
146.77	0.776558	153.469	0.812004
145.633	0.770544	69.1719	0.365989
129.709	0.686291	31.9922	0.169271
229.747	1.21559	214.48	1.13482
99.8125	0.528108	168.846	0.893363
90.1445	0.476955	125.227	0.662574
116.082	0.614192	157.43	0.832961
136.118	0.720199	135.477	0.716807
116.944	0.618753	125.094	0.661872
151.738	0.802848	108.734	0.575314
115.156	0.609292	139.421	0.737677
156.361	0.827309	187.434	0.991715
153.135	0.810237	124.965	0.66119
102.197	0.540726	50.5898	0.267671
98.668	0.522053	143.049	0.756872
108.32	0.573123	44.5195	0.235553
158.41	0.838149	194.723	1.03028
42.9961	0.227493	133.516	0.706432
105.281	0.557044	171.117	0.905382
81.6367	0.43194	121.957	0.645275
156.195	0.826428	180.164	0.953249
105.701	0.559267	124.348	0.657924
148.708	0.786815	141.102	0.746569
170.141	0.900215	176.43	0.93349
174.262	0.92202	110.188	0.583003
189.402	1.00213	71.6836	0.379278
189.077	1.00041	130.91	0.692646
113.338	0.599671	107.852	0.570643
89.3848	0.472935	104.137	0.550988
64.0859	0.339079	148.938	0.788029
107.012	0.5662	157.117	0.831308
162.625	0.86045	123.025	0.650928
233.594	1.23595	82.9795	0.439045
34.168	0.180783	155.945	0.825107
93.1856	0.493045	152.148	0.805018
152.211	0.805347	74.7476	0.39549
94.9336	0.502294	106.008	0.560888
155.134	0.820814	117.628	0.62237
123.598	0.653956	149.828	0.792741
138.387	0.732205	96.8818	0.512602
153	0.809524	127.716	0.675748
37.5996	0.19894	147.672	0.781333
124.312	0.657738	176.816	0.935537
123.881	0.655454	131.625	0.696429
175.277	0.927393	151.277	0.800409
182.438	0.965278	86.5391	0.457879
137.182	0.725829	209.006	1.10585
126.398	0.668775	63.2266	0.334532
131.826	0.697493	30.4375	0.161045
151.875	0.803571	142.021	0.751436
167.477	0.886119	93.9258	0.496962
55.25	0.292328	178.625	0.945106
121.324	0.641927	90.4375	0.478505
83.3125	0.440807	77.0156	0.40749
119.227	0.630828	114.396	0.605272
165.266	0.874421	123.859	0.655341
73.7266	0.390088	109.844	0.581184
228.48	1.20889	105.305	0.557168
80.6582	0.426763	102.328	0.541419
153.434	0.811818	177.781	0.940642
179.047	0.947338	124.086	0.656539
217.809	1.15243	107.828	0.570519
105.398	0.557664	123.458	0.653217
210.434	1.11341	152.23	0.805452
68.6914	0.363447	115.672	0.612021
48.8555	0.258495	82.4219	0.436095
153.795	0.81373	202.578	1.07184
84.1133	0.445044	39.9062	0.211144
134.242	0.710276	161.75	0.85582
53.2344	0.281663	171.5	0.907407
232.344	1.22933	103.469	0.547454
141.898	0.750785	173.906	0.920139
117.145	0.619812	216.859	1.1474
176.488	0.9338	145.227	0.768394
41.7422	0.220858	240.547	1.27273
101.355	0.536272	102.961	0.544767
144.57	0.764922	72.4688	0.383433
193.695	1.02484	161.828	0.856233
51.3398	0.271639	113.918	0.602741
64.4922	0.341229	86.6211	0.458313
109.578	0.579778	124.375	0.658069
136.879	0.724227	191.668	1.01412
138.828	0.73454	85.0312	0.449901
94.5	0.5	30.6758	0.162306
51.3086	0.271474	118.922	0.629216
78.4707	0.415189	161.902	0.856626
95.7773	0.506758	117.531	0.621858
116.344	0.615575	117.223	0.620226
114.5	0.60582	160.859	0.851108
38.3789	0.203063	112.986	0.597811
139.711	0.739211	87.9844	0.465526
47.0078	0.248719	119.266	0.631035
169.201	0.895244	132.922	0.70329
45.3789	0.2401	53.9922	0.285673
145.432	0.76948	153.469	0.812004
103.582	0.548053	164.078	0.868138
134.582	0.712074	131.223	0.6943
46.5859	0.246486	153.977	0.814691
95.4648	0.505105	124.219	0.657242
110.992	0.58726	235.516	1.24611
125.945	0.666377	226.219	1.19692
126.406	0.668816	196	1.03704
48.2188	0.255126	83.0898	0.439629
96.6328	0.511285	149.711	0.792121
174.805	0.924893	80.8613	0.427838
118.52	0.627087	175.375	0.92791
170.328	0.901207	143.742	0.760541
195.371	1.03371	33.0039	0.174624
111.086	0.587756	69.6562	0.368552
127.465	0.674417	231.188	1.22321
175.347	0.927763	35.2109	0.186301
69.8242	0.36944	214.994	1.13754
81.0508	0.42884	110.844	0.586475
67.4853	0.357065	164.953	0.872768
118.812	0.628638	205.08	1.08508
67.4844	0.35706	115.375	0.61045
140.484	0.743304	153.531	0.812335
106.846	0.565321	166.844	0.882771
79.2539	0.419333	203.938	1.07903
79.2812	0.419478	233.297	1.23438
160.344	0.84838	107.492	0.568742
157.041	0.830905	105.188	0.556548
122.375	0.647487	207.113	1.09584
140.658	0.744223	108.391	0.573495
69.6172	0.368345	31.2324	0.165251
89.1016	0.471437	84.5938	0.447586
159.141	0.842014	158.781	0.840112
82.2559	0.435216	194.672	1.03001
64.4688	0.341104	189.938	1.00496
56.7188	0.300099	81.875	0.433201
203.492	1.07668	217.82	1.15249
68.5781	0.362847	66.9531	0.354249
212.078	1.12211	183.859	0.972801
48.6328	0.257316	167.363	0.88552
59.1406	0.312913	45.3906	0.240162
126.922	0.671544	190.062	1.00562
56.0508	0.296565	215.969	1.14269
85.5	0.452381	41.5781	0.21999
179.672	0.950645	122.375	0.647487
110.812	0.58631	191.211	1.0117
117.277	0.620515	184.484	0.976108
78.6719	0.416253	201.105	1.06405
122.938	0.650463	150.062	0.793981
219.365	1.16066	114.156	0.604001
155.602	0.823289	104.281	0.551753
137.43	0.727141	115.594	0.611607
164.398	0.869833	165.141	0.87376
50.625	0.267857	165.188	0.874008
78.9219	0.417576	125.523	0.664145
157.719	0.834491	127.875	0.676587
41.4688	0.219411	122.195	0.646536
109.719	0.580522	112.422	0.594825
120.114	0.635525	143.494	0.759228
101.598	0.537554	104.156	0.551091
66.3438	0.351025	79.7734	0.422082
196.566	1.04003	154.406	0.816964
66.9023	0.353981	151.094	0.799438
39.1797	0.2073	199.773	1.057
156.641	0.828786	114.875	0.607804
119.261	0.631013	189.172	1.00091
223.289	1.18142	85.4141	0.451926
180	0.952381	189.125	1.00066
98.9688	0.523644	174.281	0.922123
104.639	0.553644	168.797	0.893105
49.0469	0.259507	55.218	0.292159
104.752	0.554243	168.971	0.894025
95.0156	0.502728	83.3359	0.440931
153.656	0.812996	131.156	0.693948
196.551	1.03995	123.031	0.650959
73.375	0.388228	47.5469	0.251571
80.0625	0.423611	161.25	0.853175
122.373	0.647476	119.344	0.631448
117.023	0.619172	187.375	0.991402
49.1719	0.260169	167.922	0.888476
88.3398	0.467407	154.552	0.817734
110.922	0.586888	40.8867	0.216332
72.4219	0.383185	132.594	0.701554
164.867	0.872313	225.031	1.19064
154.305	0.816427	226.312	1.19742
90.1406	0.476935	154.594	0.817956
136.094	0.720073	146	0.772487
91.25	0.482804	91.2734	0.482928
109.312	0.578373	106.281	0.562335
148.188	0.784061	176.562	0.934193
195.102	1.03228	162.057	0.857443
98.6133	0.521763	144.172	0.762814
167.016	0.883681	140.188	0.741733
215.342	1.13937	142.781	0.755456
41.8594	0.221478	159.438	0.843585
50.4375	0.266865	126.5	0.669312
129.016	0.682622	199.781	1.05704
142.176	0.752253	149.34	0.790158
199.484	1.05547	207.637	1.09861
184.479	0.976077	167.781	0.887731
33.4219	0.176835	54.0938	0.28621
163.609	0.865658	33.6094	0.177827
87.9336	0.465257	86.125	0.455688
180.812	0.95668	81.125	0.429233
102.562	0.542659	155.719	0.823909
106.445	0.563203	115.125	0.609127
112.625	0.595899	170.906	0.904266
118.641	0.627728	109.688	0.580357
31.9766	0.169188	57.4062	0.303737
116.812	0.618056	187.449	0.991795
136.516	0.722305	81.4512	0.430959
138.453	0.732556	199.74	1.05683
46.2188	0.244544	145.25	0.768519
69.5098	0.367777	131.734	0.697007
57.0625	0.301918	91.375	0.483466
179.68	0.950686	162.688	0.86078
160.953	0.851604	161.062	0.852183
155.328	0.821842	236.281	1.25017
145.297	0.768767	33.4531	0.177001
84.5156	0.447173	196.875	1.04167
159.781	0.845403	245.219	1.29745
93.7969	0.49628	178.547	0.944692
117.672	0.622603	246.25	1.30291
102.734	0.543568	62.0078	0.328084
206.406	1.0921	58.9844	0.312087
76.1406	0.40286	162.688	0.86078
112.125	0.593254	140.094	0.741237
88.3008	0.4672	215.188	1.13856
99.5	0.526455	197.531	1.04514
107.953	0.571181	180.219	0.953538
114.516	0.605903	92.375	0.488757
107.375	0.568122	166.875	0.882937
186.25	0.98545	36.9688	0.195602
97.6094	0.516452	124.469	0.658565
92.8281	0.491154	210.656	1.11458
245.203	1.29737	44.625	0.236111
132.156	0.699239	209.344	1.10764
71.8281	0.380043	249.5	1.32011
153.578	0.812583	151.547	0.801835
38.7188	0.204861	59.1406	0.312913
111.797	0.591518	118.156	0.625165
55.6328	0.294354	138.375	0.732143
127.219	0.673115	150.938	0.798611
116.594	0.616898	186.852	0.988633
88.0469	0.465856	167.828	0.887979
123.359	0.652695	151.266	0.800347
52.8125	0.279431	112.391	0.594659
157.219	0.831845	169.172	0.895089
137.164	0.725736	142.219	0.75248
152.891	0.808945	143.172	0.757523
142.359	0.753224	132.039	0.698619
40.3047	0.213252	36.0625	0.190807
127.938	0.676918	159.469	0.84375
128.094	0.677745	142.812	0.755622
186.516	0.986855	96.1348	0.50865
131.141	0.693866	208.938	1.10549
42.5078	0.224909	245.938	1.30126
36.0549	0.190767	136.188	0.720569
105.188	0.556548	182.125	0.963624
154.354	0.816685	219.812	1.16303
116.887	0.618448	125.797	0.665592
190.266	1.0067	170.406	0.90162
52.4375	0.277447	203.438	1.07639
59.2344	0.313409	81.625	0.431878
212.246	1.123	126.25	0.667989
73.3125	0.387897	30.2969	0.160301
41.2031	0.218006	155.188	0.821098
108.008	0.57147	131.109	0.6937
96.4141	0.510127	155.766	0.824157
176.531	0.934028	163.188	0.863426
138.203	0.731233	154.219	0.815972
197.75	1.0463	198.344	1.04944
95.0781	0.503059	163.953	0.867477
43.4531	0.229911	142.312	0.752976
120.094	0.635417	88	0.465608
227.75	1.20503	130.006	0.687862
113.506	0.600563	194.594	1.0296
219.875	1.16336	183.195	0.969287
146.328	0.774223	95.625	0.505952
188.5	0.997354	112.912	0.597419
41.8984	0.221685	179.531	0.949901
42.6328	0.22557	119.516	0.632358
134.344	0.710813	158.5	0.838624
114.828	0.607556	150.25	0.794974
86.2734	0.456473	144.375	0.763889
131.547	0.696015	172.938	0.915013
135.172	0.715195	142.562	0.754299
108.094	0.571925	196.766	1.04109
164.969	0.872851	152.094	0.804729
37.1094	0.196346	170.375	0.901455
76.875	0.406746	204.656	1.08284
101.078	0.534805	151.688	0.802579
108.953	0.576472	68.625	0.363095
94.9102	0.50217	157.031	0.830853
64.6719	0.342179	35.25	0.186508
59.6016	0.315352	198.141	1.04836
95.5	0.505291	111.969	0.592427
170.766	0.903522	188.844	0.999173
144.406	0.764054	161.438	0.854167
129.156	0.683366	161.656	0.855324
69.4297	0.367353	155.344	0.821925
129.125	0.683201	118.938	0.629299
137.465	0.727327	185.434	0.98113
36.6562	0.193948	164.797	0.871941
64.4375	0.340939	171.879	0.909412
115.031	0.608631	152.312	0.805886
193.441	1.0235	130.385	0.689867
129.938	0.6875	135.219	0.715443
106.816	0.565164	210.826	1.11548
45.9922	0.243345	178.375	0.943783
97.5391	0.51608	114.062	0.603505
37.25	0.19709	169.75	0.898148
192.203	1.01695	211.812	1.1207
112.188	0.593585	232.562	1.23049
156.062	0.825728	151.125	0.799603
48.0625	0.254299	164.094	0.868221
37.375	0.197751	38.8438	0.205522
111.024	0.587431	132.125	0.699074
182.797	0.967179	243.062	1.28604
101.121	0.535032	39.0625	0.20668
75.8125	0.401124	94.5938	0.500496
107.062	0.566468	160.375	0.848545
208.836	1.10495	195.125	1.03241
229	1.21164	148.094	0.783565
80.2527	0.424617	157.781	0.834821
243.859	1.29026	169.578	0.897239
54.4375	0.288029	147.188	0.77877
89.9688	0.476025	137.312	0.726521
89.0606	0.47122	138.25	0.731481
74	0.391534	210.922	1.11599
40.9531	0.216683	230.188	1.21792
130.375	0.689815	176.281	0.932705
141.764	0.750072	163.062	0.862765
169.637	0.897549	181.969	0.962798
152.812	0.808532	174.125	0.921296
103.906	0.549769	166.824	0.882668
151.094	0.799438	196.75	1.04101
87.3125	0.461971	188.938	0.999669
209.328	1.10756	167.125	0.884259
211.219	1.11756	141.062	0.746362
115.615	0.611721	244.75	1.29497
233.656	1.23628	78.625	0.416005
136.062	0.719907	50.0547	0.26484
158.312	0.837632	151.438	0.801257
78.375	0.414683	32.3438	0.171131
117.281	0.620536	110.047	0.582259
171.016	0.904845	165.062	0.873347
96.5234	0.510706	145.406	0.769345
134.188	0.709987	158.312	0.837632
132.5	0.701058	71.4688	0.378142
231.06	1.22254	48.4688	0.256448
71.6719	0.379216	238.438	1.26157
147.977	0.782945	79.125	0.418651
129.805	0.686797	166.062	0.878638
113	0.597884	147.969	0.782903
64.1094	0.339203	224.062	1.18552
149.25	0.789683	151.133	0.799644
102.25	0.541005	164.75	0.871693
136.004	0.719597	104.312	0.551918
216.609	1.14608	201.656	1.06696
123.312	0.652447	137.25	0.72619
91.0547	0.481771	35.4375	0.1875
110.406	0.58416	42.3125	0.223876
63.4062	0.335483	30.75	0.162698
120.25	0.636243	135.062	0.714616
156.281	0.826885	185.031	0.979001
81.6006	0.431749	166.375	0.880291
63.5	0.335979	184.312	0.975198
81.6719	0.432126	186.094	0.984623
117.812	0.623347	234.625	1.2414
111.812	0.591601	196.688	1.04067
212.742	1.12562	154.938	0.819775
111.5	0.589947	69	0.365079
65.2812	0.345403	74.1875	0.392526
123.781	0.654927	132	0.698413
82.6953	0.437541	177.156	0.937335
134.188	0.709987	143.062	0.756944
112.312	0.594246	184.188	0.974537
47.1562	0.249504	142.625	0.75463
56.3125	0.29795	92	0.486772
89.2188	0.472057	210.055	1.1114
36.1562	0.191303	158.438	0.838294
81.4062	0.430721	79.25	0.419312
86.9062	0.459821	129.688	0.686177
95.5	0.505291	146.938	0.777447
38.0312	0.201224	170.688	0.903108
107.258	0.567502	37.1094	0.196346
137.062	0.725198	243.531	1.28853
109.812	0.581019	184.75	0.977513
117.223	0.620226	164.258	0.869089
81.4062	0.430721	170.703	0.903191
110.543	0.584883	243.688	1.28935
79.0234	0.418113	162.812	0.861442
82.1484	0.434648	49.0938	0.259755
108.391	0.573495	181.375	0.959656
132.766	0.702464	129.188	0.683532
125.125	0.662037	182.344	0.964782
42.75	0.22619	48.1055	0.254526
99.6328	0.527158	33.5938	0.177745
125.203	0.66245	141.188	0.747024
77.9219	0.412285	214.438	1.13459
111.062	0.587632	73.4375	0.388558
100.91	0.533916	183.242	0.969535
105.016	0.555638	148.5	0.785714
111.312	0.588955	45.2861	0.239609
114.641	0.606564	140.375	0.742725
126.812	0.670966	230.375	1.21892
84.9531	0.449487	151.203	0.800017
90.5469	0.479084	220.781	1.16815
30.1562	0.159557	246.125	1.30225
51.2344	0.271081	152.977	0.8094
32.8438	0.173776	166.688	0.881944
80.6562	0.426753	234.531	1.24091
117.844	0.623512	214.062	1.13261
31.7344	0.167907	238.75	1.26323
68.3789	0.361793	175.75	0.929894
112.469	0.595073	221.125	1.16997
84.7705	0.448521	187.906	0.994213
106.875	0.565476	154.812	0.819114
66.3281	0.350942	224.375	1.18717
78.8438	0.417163	153.531	0.812335
138.062	0.730489	239.5	1.2672
82.125	0.434524	216.219	1.14401
120.344	0.636739	176.719	0.93502
48.9062	0.258763	168.375	0.890873
81.3281	0.430308	64.6875	0.342262
139.984	0.740658	149.137	0.789083
143.984	0.761822	188.438	0.997024
60.8594	0.322007	177.688	0.940146
91.8125	0.48578	48.9688	0.259094
111.703	0.591022	216.594	1.146
143.281	0.758102	179.151	0.947891
125.188	0.662368	207.375	1.09722
140.906	0.745536	229.688	1.21528
144.938	0.766865	188.844	0.999173
112.875	0.597222	44.9219	0.237682
129.203	0.683614	115.391	0.610532
140.406	0.74289	142.688	0.75496
63.625	0.33664	231	1.22222
109.805	0.580977	232.781	1.23165
96.375	0.509921	82.5	0.436508
165.039	0.873223	165.562	0.875992
130.219	0.688988	186.75	0.988095
108.656	0.574901	153.688	0.813161
135.625	0.717593	130.844	0.692295
143.969	0.761739	158.062	0.83631
40.0938	0.212136	171.438	0.907077
123.266	0.652199	134.857	0.713531
41.9688	0.222057	155	0.820106
59.6973	0.315859	148.25	0.784392
145.328	0.768932	190.656	1.00876
35.9375	0.190146	223.031	1.18006
61.9375	0.327712	61.6562	0.326224
152.031	0.804398	205.438	1.08697
132.031	0.698578	181.664	0.961186
77.6328	0.410756	147.574	0.780816
168.328	0.890625	147.025	0.777912
60.9375	0.322421	92.7188	0.490575
130.188	0.688823	105.906	0.560351
187.688	0.993056	89.5625	0.473876
99.6562	0.527282	177.562	0.939484
126.703	0.670387	142.312	0.752976
122.375	0.647487	165.125	0.873677
94.6719	0.500909	180.094	0.952877
129.25	0.683862	188.875	0.999339
166.406	0.880456	209.531	1.10863
81.4844	0.431134	218.688	1.15708
89.2812	0.472388	153.891	0.814236
85.0273	0.44988	127	0.671958
142.523	0.754092	39.4844	0.208912
138.172	0.731068	46.625	0.246693
175.281	0.927414	183.148	0.969039
123.344	0.652612	203.688	1.07771
42.0625	0.222553	172.76	0.914073
132.125	0.699074	131.422	0.695354
124.938	0.661045	47.7969	0.252894
108.938	0.576389	59.4375	0.314484
104	0.550265	141	0.746032
70.6562	0.373843	198	1.04762
91.8438	0.485946	142.875	0.755952
89.2188	0.472057	179.156	0.947917
223.328	1.18163	41.6562	0.220403
92.3438	0.488591	227.906	1.20585
110.188	0.583003	40.8125	0.215939
116.156	0.614583	195.844	1.03621
179.031	0.947255	152.562	0.807209
112.357	0.594484	193.562	1.02414
113.062	0.598214	217	1.14815
117.781	0.623181	130	0.687831
56.0781	0.29671	70	0.37037
56.8125	0.300595	131.945	0.698123
122.109	0.646081	167.621	0.886884
111.938	0.592262	34.2695	0.18132
75.4062	0.398975	63.5625	0.33631
115.094	0.608962	204.125	1.08003
217.027	1.14829	209.422	1.10805
104.188	0.551257	161	0.851852
153.5	0.812169	216.062	1.14319
61.75	0.32672	164.625	0.871032
232.031	1.22768	114.938	0.608135
30.75	0.162698	144.922	0.766782
86.3125	0.45668	219.25	1.16005
79.25	0.419312	178.375	0.943783
113.891	0.602596	192.75	1.01984
82.8125	0.438161	44.125	0.233466
102.625	0.542989	181.438	0.959987
98.0938	0.519015	155.625	0.823413
138.875	0.734788	151.375	0.800926
68.3125	0.361442	156.375	0.827381
119.719	0.633433	191.625	1.01389
116.266	0.615162	84.9453	0.449446
110.445	0.584367	112.945	0.597594
80.5156	0.426009	233.938	1.23776
112.656	0.596065	194.094	1.02695
109.281	0.578208	58.25	0.308201
42.5938	0.225364	222	1.1746
101.562	0.537368	40.5	0.214286
188.688	0.998347	172.938	0.915013
124.562	0.659061	65.5	0.346561
71.5625	0.378638	152.922	0.80911
140.926	0.745639	108.062	0.571759
69.5625	0.368056	174.5	0.92328
170.594	0.902612	231.188	1.22321
32.2188	0.17047	197.875	1.04696
61.9688	0.327877	186.094	0.984623
66.8438	0.353671	216.625	1.14616
65.625	0.347222	174.184	0.921606
104.781	0.554398	185.438	0.981151
145.922	0.772073	136.938	0.724537
109.328	0.578456	132.375	0.700397
35.0312	0.185351	44.5312	0.235615
124.688	0.659722	192.656	1.01935
116.297	0.615327	215.812	1.14187
77.5	0.410053	198.875	1.05225
94.1562	0.498181	50.75	0.268519
130.375	0.689815	47.8125	0.252976
138.219	0.731316	88.9375	0.470569
74.2539	0.392878	45.1562	0.238922
92.3984	0.488881	32.6406	0.172702
129.719	0.686343	64.8672	0.343213
151.125	0.799603	30.9062	0.163525
143.344	0.758433	39.7422	0.210276
49.7031	0.262979	99.1953	0.524843
183.562	0.97123	74.3281	0.393271
75.125	0.397487	84.7344	0.44833
122.312	0.647156	127.688	0.675595
142.734	0.755208	197.391	1.04439
160.312	0.848214	138.196	0.731197
44.5547	0.235739	249.094	1.31796
121.391	0.642278	100.156	0.529927
146.07	0.772859	143.281	0.758102
89.7188	0.474702	207.898	1.09999
35.4844	0.187748	51.6875	0.273479
56.4688	0.298776	238.359	1.26116
188.25	0.996032	50.5	0.267196
80.7773	0.427393	98.3672	0.520461
117.688	0.622685	212.438	1.12401
55.0312	0.291171	69.0938	0.365575
119.578	0.632688	56.9014	0.301065
190.438	1.00761	49.75	0.263228
70.8125	0.374669	54.6875	0.289352
184	0.973545	101.008	0.534433
89.125	0.471561	109.578	0.579778
249.656	1.32093	143.219	0.757771
111.461	0.58974	37.1641	0.196635
113.688	0.601521	69.3125	0.366733
95.125	0.503307	36.0312	0.190642
159.125	0.841931	33.9531	0.179646
49.25	0.260582	61.125	0.323413
155.625	0.823413	78.5625	0.415675
160.296	0.848126	52.6875	0.27877
33.2656	0.176009	33.8125	0.178902
64.1406	0.339368	143.695	0.760293
60.0312	0.317626	133.047	0.703952
145.023	0.76732	40.875	0.21627
159.828	0.845651	58.25	0.308201
96.1094	0.508515	183.5	0.970899
106.906	0.565642	72.25	0.382275
93.0938	0.49256	53.125	0.281085
204.594	1.08251	81.9688	0.433697
120.266	0.636326	59.1875	0.313161
79.2188	0.419147	61.3438	0.32457
52.0625	0.275463	52.0625	0.275463
73.9375	0.391204	70.2188	0.371528
153.406	0.811673	36.5625	0.193452
108.5	0.574074	69.1562	0.365906
217.094	1.14864	41.3281	0.218667

## Sheet: Supplementary Figure 5
Supplementary Figure 5									0
panel a
	Fourier_pixels	Resolution_angstroms	fsc_unmasked	fsc_masked	fsc_phase_rand	fsc_corrected			Local resolution values (per voxel inside mask)
0	0	999	1	1	1	1		0	38.607
1	1	573.44	0.890013	0.821412	0.674013	0.821412		1	43.9419
2	2	286.72	0.97148	0.805317	0.834168	0.805317		2	48.2695
3	3	191.147	0.986371	0.846655	0.93178	0.846655		3	49.0877
4	4	143.36	0.912171	0.807137	0.82518	0.807137		4	47.7808
5	5	114.688	0.844846	0.773519	0.766974	0.773519		5	45.5866
6	6	95.5733	0.825567	0.866521	0.821409	0.866521		6	36.3277
7	7	81.92	0.780658	0.760184	0.759219	0.760184		7	41.5187
8	8	71.68	0.806058	0.893729	0.639471	0.893729		8	46.6147
9	9	63.7156	0.899773	0.926765	0.392672	0.879415		9	49.3888
10	10	57.344	0.937974	0.957482	0.07701	0.953934		10	48.8364
11	11	52.1309	0.95644	0.956691	-0.17132	0.963025		11	47.5134
12	12	47.7867	0.672797	0.951559	-0.2216	0.960346		12	33.5438
13	13	44.1108	0.838234	0.967377	-0.22299	0.973325		13	38.1744
14	14	40.96	0.914823	0.969133	-0.21106	0.974512		14	43.4853
15	15	38.2293	0.755682	0.964291	-0.12238	0.968185		15	47.9406
16	16	35.84	0.723759	0.9412	-0.02328	0.942538		16	49.0032
17	17	33.7318	0.385958	0.930079	-0.00428	0.930377		17	48.09
18	18	31.8578	0.398875	0.910602	0.066872	0.904195		18	29.9655
19	19	30.1811	0.495539	0.90572	0.053566	0.900384		19	33.6306
20	20	28.672	0.19337	0.905163	0.061272	0.898973		20	38.1261
21	21	27.3067	0.511752	0.884777	0.071655	0.875883		21	41.8345
22	22	26.0655	0.227067	0.825771	0.106799	0.804938		22	43.1907
23	23	24.9322	0.182553	0.751205	0.05643	0.736326		23	43.1919
24	24	23.8933	0.159515	0.699822	0.048578	0.684495		24	27.0481
25	25	22.9376	0.110121	0.604205	0.064012	0.577137		25	29.4021
26	26	22.0554	0.108081	0.550132	0.015041	0.543262		26	32.1076
27	27	21.2385	0.088688	0.56536	0.016718	0.55797		27	34.3363
28	28	20.48	0.113412	0.554161	0.039252	0.535946		28	35.2475
29	29	19.7738	0.080012	0.533779	0.015022	0.526668		29	35.5022
30	30	19.1147	0.083549	0.528035	-0.00566	0.530692		30	50
31	31	18.4981	0.111072	0.531682	0.000795717	0.531309		31	47.6605
32	32	17.92	0.083621	0.513109	0.017983	0.504193		32	41.8606
33	33	17.377	0.034934	0.405357	-0.00528	0.408483		33	35.4867
34	34	16.8659	0.00522	0.25649	-0.00602	0.26094		34	30.0385
35	35	16.384	-0.01532	0.17581	0.010161	0.16735		35	50
36	36	15.9289	0.000213665	0.119337	0.006719	0.11338		36	47.7586
37	37	15.4984	0.00259	0.073764	0.011764	0.062738		37	41.8485
38	38	15.0905	0.006164	0.016591	0.02895	-0.01273		38	36.007
39	39	14.7036	-0.00137	0.014195	0.014719	-0.00053143		39	31.5418
40	40	14.336	-0.00578	0.015347	0.029334	-0.01441		40	49.5032
41	41	13.9863	0.007121	0.011255	0.015799	-0.00462		41	47.2166
42	42	13.6533	-0.01085	0.021655	0.006192	0.015559		42	41.7038
43	43	13.3358	0.000194865	0.013779	-0.00185	0.015597		43	36.2966
44	44	13.0327	-0.00214	0.020837	0.00546	0.015461		44	32.3685
45	45	12.7431	-0.00624	0.015531	-0.00628	0.021675		45	47.9679
46	46	12.4661	-0.00953	0.038258	0.000384857	0.037888		46	45.9359
47	47	12.2009	0.004401	0.062896	0.009997	0.053433		47	41.4732
48	48	11.9467	0.009148	0.037204	0.004075	0.033265		48	36.7529
49	49	11.7029	0.000724228	-0.00275	0.004957	-0.00774		49	33.2838
50	50	11.4688	-0.00424	0.010931	-0.000985193	0.011904		50	46.0332
51	51	11.2439	0.005327	0.009704	-0.00431	0.013953		51	43.9172
52	52	11.0277	0.009215	0.004384	-0.01552	0.019604		52	40.9291
53	53	10.8196	-0.00241	0.035063	-0.00404	0.038948		53	37.2253
54	54	10.6193	0.001296	0.024818	0.000376146	0.024451		54	34.2477
55	55	10.4262	-0.000789841	-0.00902	0.010439	-0.01966		55	35.8057
56	56	10.24	-0.00146	-0.01927	0.009678	-0.02923		56	41.1675
57	57	10.0604	0.001878	0.016084	0.001327	0.014777		57	46.2199
58	58	9.8869	0.004806	0.006347	0.01306	-0.0068		58	47.3118
59	59	9.71932	-0.000115383	-0.01861	0.016489	-0.03569		59	45.3357
60	60	9.55733	0.011473	-0.00728	-0.00519	-0.00207		60	43.178
61	61	9.40066	-0.00271	0.015291	-0.00993	0.024977		61	40.1858
62	62	9.24903	-0.00514	0.021423	-0.00338	0.024719		62	36.0442
63	63	9.10222	-0.00368	-0.02246	0.010388	-0.0332		63	33.5813
64	64	8.96	0.012052	0.004855	0.002667	0.002193		64	38.7703
								65	44.0951
								66	46.9068
								67	46.5592
								68	44.6951
								69	42.2147
								70	38.419
								71	31.7906
								72	36.5699
								73	42.0261
								74	46.1525
								75	47.5401
								76	46.2819
								77	44.4497
								78	41.2324
								79	29.7935
								80	33.7047
								81	38.7103
								82	43.6835
								83	47.0566
								84	47.1418
								85	45.6816
								86	43.0839
								87	27.4199
								88	30.1634
								89	34.2415
								90	38.6974
								91	42.0583
								92	42.9353
								93	42.4206
								94	41.7077
								95	25.4467
								96	27.3334
								97	30.0875
								98	32.9265
								99	35.062
								100	35.9407
								101	36.0852
								102	36.3799
								103	22.2143
								104	21.9745
								105	22.2289
								106	22.6018
								107	23.1503
								108	24.3609
								109	25.6549
								110	27.1914
								111	28.5792
								112	29.681
								113	29.9255
								114	29.8559
								115	30.1998
								116	29.0281
								117	27.1564
								118	25.4463
								119	24.0664
								120	23.2246
								121	22.9586
								122	23.3764
								123	23.8726
								124	23.4792
								125	23.3282
								126	23.287
								127	23.4403
								128	24.8542
								129	25.5748
								130	26.0544
								131	26.2439
								132	26.0638
								133	25.1491
								134	24.1357
								135	23.1044
								136	22.1878
								137	21.6221
								138	21.4311
								139	21.8539
								140	25.5104
								141	24.7086
								142	23.9738
								143	23.522
								144	23.4902
								145	22.8082
								146	22.5448
								147	21.9541
								148	21.2916
								149	20.652
								150	20.2257
								151	20.1444
								152	20.5906
								153	21.5446
								154	27.0917
								155	25.7889
								156	24.4081
								157	23.5721
								158	23.3963
								159	20.7286
								160	20.5301
								161	20.1977
								162	19.7106
								163	19.2032
								164	18.8564
								165	18.8786
								166	19.3481
								167	20.3047
								168	27.3279
								169	26.1516
								170	24.7258
								171	23.5918
								172	23.2558
								173	18.9446
								174	18.7567
								175	18.5836
								176	18.2106
								177	17.7933
								178	17.4561
								179	17.4791
								180	17.9784
								181	18.8107
								182	17.7528
								183	17.5275
								184	17.2899
								185	16.9756
								186	16.6366
								187	16.321
								188	16.2228
								189	16.6478
								190	17.2777
								191	23.0976
								192	24.3106
								193	26.1645
								194	28.2209
								195	30.2798
								196	17.5293
								197	17.0972
								198	16.6985
								199	16.243
								200	15.8314
								201	15.5418
								202	15.4203
								203	15.5675
								204	15.9827
								205	24.0741
								206	25.4103
								207	27.3985
								208	30.0277
								209	32.2683
								210	21.1763
								211	20.3501
								212	19.5192
								213	18.8615
								214	18.5762
								215	18.4902
								216	18.2534
								217	17.3252
								218	16.7036
								219	16.1194
								220	15.6342
								221	15.2571
								222	15.0164
								223	15.0066
								224	24.8926
								225	26.2107
								226	28.6035
								227	32.03
								228	34.857
								229	19.997
								230	19.4127
								231	19.0683
								232	18.9257
								233	18.9752
								234	19.031
								235	18.8591
								236	17.1757
								237	16.5361
								238	15.9388
								239	15.3734
								240	14.9622
								241	15.8811
								242	16.0472
								243	16.2019
								244	16.4764
								245	16.7697
								246	17.1858
								247	25.5459
								248	27.0601
								249	29.8411
								250	33.9732
								251	37.3977
								252	19.0934
								253	18.7129
								254	18.7775
								255	19.1069
								256	19.4935
								257	19.7563
								258	19.7747
								259	15.2614
								260	15.4886
								261	15.6152
								262	15.7667
								263	16.0393
								264	16.4154
								265	17.0118
								266	26.232
								267	28.1109
								268	31.3733
								269	35.9191
								270	39.5127
								271	18.3971
								272	18.1931
								273	18.6088
								274	19.3978
								275	20.141
								276	20.7249
								277	21.0708
								278	14.9537
								279	15.0831
								280	15.192
								281	15.4033
								282	15.7958
								283	16.3632
								284	17.2407
								285	18.1062
								286	17.9604
								287	18.7259
								288	19.8237
								289	20.8995
								290	21.7787
								291	22.3
								292	14.746
								293	14.8284
								294	14.9559
								295	15.3468
								296	15.9402
								297	16.6937
								298	17.8041
								299	18.2284
								300	19.0011
								301	20.2278
								302	21.4083
								303	22.3472
								304	22.8364
								305	14.8379
								306	14.9516
								307	15.2348
								308	15.7711
								309	16.4946
								310	17.3785
								311	18.6228
								312	15.0844
								313	15.3596
								314	15.8086
								315	16.4575
								316	17.3011
								317	18.2139
								318	19.4165
								319	31.8716
								320	33.0503
								321	34.9686
								322	38.1958
								323	42.1405
								324	44.1303
								325	41.7918
								326	15.439
								327	15.911
								328	16.5368
								329	17.3125
								330	18.2061
								331	31.6826
								332	33.2896
								333	34.841
								334	37.059
								335	40.5296
								336	44.1792
								337	44.7473
								338	41.3648
								339	32.6644
								340	34.9131
								341	36.9845
								342	39.7416
								343	43.3504
								344	46.042
								345	44.7864
								346	40.8349
								347	34.7519
								348	37.6729
								349	40.1453
								350	43.1829
								351	46.3534
								352	47.1737
								353	44.3255
								354	40.4762
								355	23.8383
								356	22.8709
								357	21.7696
								358	20.6888
								359	19.8027
								360	19.1423
								361	18.6437
								362	17.3263
								363	18.7819
								364	20.4631
								365	22.0042
								366	23.0219
								367	24.1219
								368	26.2726
								369	38.4349
								370	41.8204
								371	44.1995
								372	46.6518
								373	48.3455
								374	46.9035
								375	43.8165
								376	40.3673
								377	26.7851
								378	25.557
								379	24.027
								380	22.2161
								381	20.6691
								382	19.6503
								383	19.0311
								384	18.5608
								385	16.0982
								386	17.1871
								387	18.8932
								388	21.0425
								389	22.9795
								390	24.3539
								391	25.8086
								392	28.346
								393	42.7341
								394	45.652
								395	46.9472
								396	47.6309
								397	47.143
								398	45.2851
								399	42.819
								400	40.2762
								401	28.7096
								402	26.7013
								403	24.3893
								404	22.2031
								405	20.528
								406	19.579
								407	19.2239
								408	18.9603
								409	15.7578
								410	16.8785
								411	18.6549
								412	20.9382
								413	23.1525
								414	24.7482
								415	26.4668
								416	29.4109
								417	45.3395
								418	46.5915
								419	46.4179
								420	45.7341
								421	44.8384
								422	43.3594
								423	41.6628
								424	40.1707
								425	29.8313
								426	27.1371
								427	24.2702
								428	21.8594
								429	20.3121
								430	19.6364
								431	19.6484
								432	19.6652
								433	15.409
								434	16.473
								435	18.2087
								436	20.4128
								437	22.5928
								438	24.2347
								439	26.1062
								440	29.3457
								441	44.7273
								442	44.1324
								443	43.4054
								444	42.5802
								445	41.6164
								446	40.7221
								447	30.93
								448	27.6384
								449	24.3728
								450	21.8087
								451	20.3432
								452	19.8673
								453	20.1149
								454	20.3334
								455	17.3263
								456	16.2457
								457	15.6113
								458	15.1861
								459	14.8103
								460	15.2289
								461	16.246
								462	17.925
								463	20.0383
								464	22.123
								465	23.6574
								466	25.3487
								467	28.4032
								468	32.8722
								469	29.0861
								470	25.4163
								471	22.5894
								472	21.0179
								473	20.459
								474	20.6231
								475	20.7195
								476	17.2867
								477	16.2584
								478	15.7076
								479	15.3883
								480	15.0984
								481	14.8976
								482	15.6089
								483	16.5
								484	18.1276
								485	20.1826
								486	22.015
								487	23.2442
								488	24.5429
								489	27.023
								490	35.7581
								491	31.755
								492	27.602
								493	24.197
								494	22.1352
								495	21.1534
								496	21.0309
								497	20.8474
								498	17.1059
								499	16.2738
								500	15.8885
								501	15.7349
								502	15.6246
								503	15.6399
								504	16.6582
								505	17.5243
								506	18.9459
								507	20.7498
								508	22.3192
								509	23.1746
								510	23.9965
								511	25.7125
								512	39.3485
								513	35.3195
								514	30.7097
								515	26.3799
								516	23.4482
								517	21.9078
								518	21.3074
								519	20.6991
								520	16.885
								521	16.2857
								522	16.1521
								523	16.2556
								524	16.4204
								525	16.8681
								526	18.4089
								527	19.3095
								528	20.5477
								529	21.8805
								530	23.0489
								531	23.4031
								532	23.6364
								533	24.6152
								534	16.833
								535	16.4159
								536	16.5297
								537	16.8418
								538	17.3783
								539	18.2193
								540	17.0444
								541	16.7509
								542	16.9905
								543	17.3809
								544	18.1622
								545	19.3779
								546	17.616
								547	17.4036
								548	17.5575
								549	17.9498
								550	18.9608
								551	20.5487
								552	49.6979
								553	49.8748
								554	49.0794
								555	46.2377
								556	40.6146
								557	33.7315
								558	28.0408
								559	24.4946
								560	18.6743
								561	18.5666
								562	18.5692
								563	18.9409
								564	20.1331
								565	50
								566	50
								567	50
								568	47.3227
								569	41.5642
								570	35.2531
								571	29.7965
								572	26.1559
								573	50
								574	49.8565
								575	48.9699
								576	45.9086
								577	40.4046
								578	35.0577
								579	30.7001
								580	27.5754
								581	49.8333
								582	48.4323
								583	46.5903
								584	43.6969
								585	38.8875
								586	34.406
								587	30.8805
								588	28.6255
								589	48.7118
								590	46.3371
								591	43.9505
								592	41.4642
								593	37.6136
								594	33.9608
								595	31.2871
								596	29.5253
								597	47.1655
								598	44.11
								599	41.3081
								600	38.9363
								601	36.3073
								602	33.629
								603	31.7523
								604	30.4536
								605	41.9219
								606	38.6993
								607	36.1986
								608	34.7283
								609	33.2231
								610	32.1901
								611	31.5642
								612	27.9155
								613	26.1359
								614	24.9976
								615	24.9569
								616	25.9296
								617	36.4161
								618	33.7877
								619	32.6487
								620	32.5585
								621	32.7636
								622	32.9012
								623	30.1365
								624	27.9154
								625	26.4563
								626	26.1295
								627	26.8969
								628	32.1733
								629	29.6049
								630	27.5202
								631	26.7917
								632	27.4791
								633	33.3339
								634	30.3243
								635	27.8139
								636	26.8403
								637	27.1485
								638	32.253
								639	29.2503
								640	26.8673
								641	25.9581
								642	25.9893
								643	22.0268
								644	21.594
								645	21.2374
								646	21.2411
								647	21.4629
								648	21.941
								649	22.1133
								650	21.5833
								651	21.1668
								652	21.0317
								653	21.1408
								654	21.6411
								655	22.2588
								656	21.9164
								657	21.668
								658	21.7108
								659	22.0175
								660	22.6258
								661	35.0511
								662	40.4395
								663	44.1994
								664	44.599
								665	42.4434
								666	40.3782
								667	37.7984
								668	34.2022
								669	30.3857
								670	22.6742
								671	22.4305
								672	22.5647
								673	22.9684
								674	23.5697
								675	24.3701
								676	32.9366
								677	38.1803
								678	43.2416
								679	45.0844
								680	43.9898
								681	42.0686
								682	39.821
								683	36.5385
								684	32.8059
								685	23.196
								686	23.1174
								687	23.5033
								688	24.2956
								689	25.2463
								690	26.1445
								691	31.2479
								692	36.0844
								693	41.8361
								694	45.1915
								695	45.4058
								696	43.7963
								697	41.9352
								698	39.1205
								699	35.379
								700	27.7339
								701	28.0066
								702	27.4683
								703	26.6706
								704	25.959
								705	25.2424
								706	24.295
								707	23.1313
								708	22.2743
								709	29.4856
								710	33.5346
								711	39.1133
								712	43.8783
								713	45.852
								714	45.1686
								715	43.4432
								716	41.0251
								717	37.304
								718	28.9912
								719	29.0224
								720	28.2547
								721	27.2687
								722	26.6768
								723	26.1222
								724	25.1322
								725	23.7991
								726	22.733
								727	27.3452
								728	30.3633
								729	34.9262
								730	39.9579
								731	42.6054
								732	42.6987
								733	41.6755
								734	40.3772
								735	37.2499
								736	29.6664
								737	29.3119
								738	28.2947
								739	27.0089
								740	26.478
								741	26.0944
								742	25.0732
								743	23.6705
								744	22.6416
								745	23.6616
								746	22.0221
								747	21.0304
								748	20.5482
								749	20.6652
								750	21.4088
								751	22.5156
								752	23.6149
								753	25.6302
								754	27.7996
								755	31.1041
								756	34.6172
								757	36.7232
								758	36.8856
								759	36.2279
								760	35.7672
								761	34.3019
								762	28.9739
								763	26.7498
								764	24.86
								765	23.5018
								766	23.0152
								767	23.4527
								768	29.307
								769	28.9701
								770	27.4891
								771	26.038
								772	25.4516
								773	25.074
								774	24.2027
								775	23.2355
								776	22.6898
								777	25.1172
								778	23.695
								779	22.8041
								780	22.3082
								781	22.2309
								782	22.54
								783	23.0492
								784	23.7138
								785	24.1698
								786	24.8324
								787	26.2936
								788	28.3656
								789	30.2835
								790	31.1317
								791	30.987
								792	30.5077
								793	30.3235
								794	29.4618
								795	27.8511
								796	25.8499
								797	24.2158
								798	22.8561
								799	21.9859
								800	21.7284
								801	22.1471
								802	28.0761
								803	27.6561
								804	26.3284
								805	24.9413
								806	24.3121
								807	23.8957
								808	23.2172
								809	22.813
								810	22.7309
								811	26.9251
								812	25.5571
								813	24.5857
								814	23.925
								815	23.4787
								816	23.2863
								817	23.582
								818	24.0196
								819	24.4058
								820	25.8125
								821	26.882
								822	27.5536
								823	27.5298
								824	27.0663
								825	26.5289
								826	26.1239
								827	25.4083
								828	24.272
								829	23.0422
								830	21.9808
								831	21.0519
								832	20.4199
								833	20.2744
								834	20.8209
								835	22.0042
								836	26.2805
								837	26.2069
								838	25.2158
								839	24.1361
								840	23.4948
								841	23.0273
								842	22.5799
								843	22.4058
								844	22.5193
								845	28.9847
								846	27.5111
								847	26.335
								848	25.319
								849	24.3262
								850	23.7161
								851	23.869
								852	24.3787
								853	24.9694
								854	23.4441
								855	22.7276
								856	21.8825
								857	21.0672
								858	20.314
								859	19.61
								860	19.1018
								861	19.0584
								862	19.7366
								863	20.8935
								864	25.2031
								865	24.567
								866	23.7119
								867	23.0142
								868	22.4387
								869	22.0954
								870	21.9934
								871	22.1844
								872	30.7072
								873	29.4083
								874	28.1076
								875	26.6248
								876	25.0071
								877	24.0505
								878	24.025
								879	24.6585
								880	25.5747
								881	21.4073
								882	20.6936
								883	20.0313
								884	19.4659
								885	18.8691
								886	18.2926
								887	17.8699
								888	17.9453
								889	18.6798
								890	19.8143
								891	23.8448
								892	23.2715
								893	22.5745
								894	21.9659
								895	21.6762
								896	21.6103
								897	22.7161
								898	23.1844
								899	24.3247
								900	26.4342
								901	28.6256
								902	29.8032
								903	30.6477
								904	29.8541
								905	28.7264
								906	27.295
								907	25.629
								908	24.4776
								909	24.1498
								910	24.6882
								911	25.7971
								912	19.6569
								913	18.972
								914	18.4277
								915	18.0184
								916	17.5174
								917	17.0353
								918	16.6588
								919	16.8362
								920	17.5137
								921	18.5337
								922	22.4796
								923	22.7497
								924	23.4004
								925	24.4744
								926	25.8429
								927	27.2261
								928	28.3148
								929	28.5373
								930	28.0256
								931	27.1499
								932	26.0076
								933	24.9856
								934	24.4479
								935	24.6523
								936	18.6578
								937	17.9288
								938	17.3775
								939	16.9412
								940	16.4265
								941	15.9634
								942	15.6856
								943	15.7771
								944	16.3566
								945	17.0982
								946	22.4116
								947	22.8364
								948	23.2731
								949	24.2009
								950	25.4073
								951	26.434
								952	27.4641
								953	28.1642
								954	24.2324
								955	23.3326
								956	21.8256
								957	20.3434
								958	19.4311
								959	19.0147
								960	18.7823
								961	18.3983
								962	17.7471
								963	17.0232
								964	16.4429
								965	15.8832
								966	15.3953
								967	15.0508
								968	15.0885
								969	15.3955
								970	15.8901
								971	23.2029
								972	23.7722
								973	24.2714
								974	25.1683
								975	26.4558
								976	27.915
								977	28.9438
								978	29.3082
								979	23.3149
								980	22.6967
								981	21.7419
								982	20.5794
								983	19.6979
								984	19.1654
								985	18.9695
								986	18.933
								987	18.7255
								988	18.1433
								989	17.3221
								990	16.5765
								991	15.913
								992	15.3549
								993	14.8939
								994	14.6986
								995	14.8283
								996	15.1388
								997	16.0445
								998	16.5954
								999	17.1714
								1000	17.7228
								1001	18.154
								1002	18.4884
								1003	18.9387
								1004	19.9008
								1005	24.0808
								1006	24.7102
								1007	25.2615
								1008	26.1397
								1009	27.6797
								1010	29.6661
								1011	30.9856
								1012	30.9373
								1013	22.4095
								1014	21.5068
								1015	20.5563
								1016	19.7359
								1017	19.3544
								1018	19.2836
								1019	19.3562
								1020	19.4306
								1021	19.2873
								1022	18.7752
								1023	17.934
								1024	17.0971
								1025	16.3817
								1026	15.7227
								1027	15.0925
								1028	14.6448
								1029	14.5856
								1030	14.8127
								1031	15.1904
								1032	15.6019
								1033	16.0212
								1034	16.4813
								1035	16.9953
								1036	17.4663
								1037	17.8896
								1038	18.4097
								1039	19.5142
								1040	24.6568
								1041	25.3624
								1042	26.06
								1043	27.1475
								1044	28.9699
								1045	31.3862
								1046	32.9882
								1047	32.6206
								1048	21.6095
								1049	20.4979
								1050	19.6017
								1051	19.117
								1052	19.1407
								1053	19.4887
								1054	19.8258
								1055	20.0581
								1056	20.0715
								1057	19.6448
								1058	18.7683
								1059	17.7578
								1060	16.9373
								1061	16.191
								1062	15.4414
								1063	14.7829
								1064	14.4911
								1065	14.588
								1066	14.8895
								1067	15.2445
								1068	15.5894
								1069	15.9841
								1070	16.4503
								1071	16.9092
								1072	17.3925
								1073	18.0552
								1074	19.2851
								1075	25.2984
								1076	26.0857
								1077	26.8916
								1078	28.2576
								1079	30.4554
								1080	33.1542
								1081	34.8289
								1082	34.4109
								1083	21.4242
								1084	20.9794
								1085	21.0119
								1086	21.4914
								1087	22.0585
								1088	22.8579
								1089	23.7614
								1090	24.048
								1091	20.9503
								1092	19.6178
								1093	18.7639
								1094	18.5855
								1095	18.9663
								1096	19.7264
								1097	20.3873
								1098	20.8842
								1099	21.169
								1100	20.8111
								1101	14.4166
								1102	14.6076
								1103	14.8838
								1104	15.1551
								1105	15.5089
								1106	15.9286
								1107	16.4634
								1108	17.1117
								1109	18.0285
								1110	19.4954
								1111	27.3946
								1112	28.2731
								1113	29.938
								1114	32.5143
								1115	35.3783
								1116	37.0128
								1117	19.8935
								1118	19.445
								1119	19.6189
								1120	20.2206
								1121	21.0221
								1122	22.0822
								1123	23.2842
								1124	23.9888
								1125	20.5628
								1126	19.0832
								1127	18.2406
								1128	18.145
								1129	18.8398
								1130	19.919
								1131	20.9026
								1132	21.692
								1133	22.196
								1134	21.916
								1135	14.3536
								1136	14.4681
								1137	14.7065
								1138	14.9309
								1139	15.2981
								1140	15.8519
								1141	16.4727
								1142	17.2609
								1143	18.4233
								1144	20.2584
								1145	18.4961
								1146	18.3157
								1147	18.6344
								1148	19.4158
								1149	20.3485
								1150	21.5562
								1151	22.9589
								1152	23.7865
								1153	19.0904
								1154	18.1433
								1155	18.0781
								1156	18.7613
								1157	19.9167
								1158	21.0393
								1159	22.0098
								1160	22.6451
								1161	22.2787
								1162	14.5
								1163	14.616
								1164	14.8163
								1165	15.036
								1166	15.5272
								1167	16.2511
								1168	17.1046
								1169	18.0577
								1170	19.3356
								1171	21.3009
								1172	17.6325
								1173	17.6454
								1174	18.252
								1175	19.1052
								1176	20.0438
								1177	21.2492
								1178	22.6742
								1179	23.6429
								1180	18.5424
								1181	18.2893
								1182	18.7736
								1183	19.7314
								1184	20.7219
								1185	21.6095
								1186	22.1894
								1187	21.9661
								1188	14.7408
								1189	14.9251
								1190	15.1587
								1191	15.4938
								1192	16.1334
								1193	17.0644
								1194	18.0681
								1195	19.0857
								1196	20.355
								1197	22.4205
								1198	32.3097
								1199	33.6076
								1200	34.8264
								1201	36.6672
								1202	39.2031
								1203	41.1782
								1204	40.9606
								1205	37.9618
								1206	17.1159
								1207	17.3124
								1208	18.1072
								1209	19.0556
								1210	20.0174
								1211	21.1105
								1212	22.3544
								1213	23.353
								1214	18.7677
								1215	19.3548
								1216	20.0836
								1217	20.8339
								1218	21.3294
								1219	15.2799
								1220	15.5779
								1221	16.0889
								1222	16.9132
								1223	18.0004
								1224	19.08
								1225	20.0646
								1226	21.2221
								1227	33.4679
								1228	35.0373
								1229	36.5876
								1230	38.7245
								1231	41.2675
								1232	42.5041
								1233	41.0984
								1234	37.5259
								1235	16.8151
								1236	17.2193
								1237	18.1145
								1238	19.1104
								1239	20.0825
								1240	21.131
								1241	22.2961
								1242	23.3069
								1243	16.7698
								1244	17.8097
								1245	19.0667
								1246	20.2215
								1247	21.1804
								1248	34.4955
								1249	36.632
								1250	38.6206
								1251	41.1391
								1252	43.4892
								1253	43.745
								1254	40.9515
								1255	37.0743
								1256	16.6454
								1257	17.2922
								1258	18.2207
								1259	19.3597
								1260	20.4667
								1261	21.6379
								1262	22.9746
								1263	24.0003
								1264	21.5321
								1265	20.595
								1266	19.7904
								1267	19.1843
								1268	18.9006
								1269	18.8718
								1270	18.9348
								1271	16.5228
								1272	17.4438
								1273	18.7221
								1274	20.1989
								1275	21.594
								1276	22.6791
								1277	23.885
								1278	25.8887
								1279	36.4194
								1280	39.171
								1281	41.4325
								1282	43.9578
								1283	45.4393
								1284	44.4316
								1285	40.7054
								1286	36.8668
								1287	17.6306
								1288	18.8141
								1289	20.1285
								1290	21.4364
								1291	22.8842
								1292	24.5549
								1293	25.6963
								1294	24.11
								1295	22.9916
								1296	21.8106
								1297	20.5275
								1298	19.4479
								1299	18.7913
								1300	18.5007
								1301	18.3428
								1302	18.1468
								1303	16.0627
								1304	16.7368
								1305	17.7824
								1306	19.3984
								1307	21.3097
								1308	23.0497
								1309	24.367
								1310	25.7438
								1311	27.9156
								1312	39.412
								1313	42.2972
								1314	44.157
								1315	45.696
								1316	45.4175
								1317	42.8398
								1318	39.7249
								1319	36.7355
								1320	27.397
								1321	25.9678
								1322	24.4483
								1323	22.7617
								1324	20.9197
								1325	19.4939
								1326	18.8056
								1327	18.4789
								1328	18.2611
								1329	18.0073
								1330	15.8914
								1331	16.5794
								1332	17.6979
								1333	19.5554
								1334	21.9201
								1335	23.9732
								1336	25.4411
								1337	26.9926
								1338	29.5469
								1339	33.358
								1340	42.107
								1341	44.1099
								1342	44.92
								1343	45.1429
								1344	43.3106
								1345	40.6366
								1346	38.2428
								1347	36.314
								1348	29.7004
								1349	27.4207
								1350	25.2697
								1351	23.0491
								1352	20.8904
								1353	19.4862
								1354	18.8832
								1355	18.7603
								1356	18.706
								1357	18.4315
								1358	17.7965
								1359	15.5996
								1360	16.2016
								1361	17.3181
								1362	19.2308
								1363	21.659
								1364	23.8313
								1365	25.4583
								1366	27.2087
								1367	30.0471
								1368	34.5966
								1369	43.0493
								1370	43.612
								1371	43.2479
								1372	42.5797
								1373	41.0779
								1374	38.9333
								1375	37.224
								1376	36.0137
								1377	18.7653
								1378	18.9558
								1379	19.9856
								1380	21.7427
								1381	23.6745
								1382	25.6847
								1383	31.249
								1384	28.2911
								1385	25.6635
								1386	23.0036
								1387	20.7552
								1388	19.4847
								1389	19.0892
								1390	19.237
								1391	19.3933
								1392	19.148
								1393	18.3766
								1394	16.4356
								1395	15.8715
								1396	15.3712
								1397	14.892
								1398	14.5764
								1399	15.3151
								1400	15.8139
								1401	16.862
								1402	18.668
								1403	20.9722
								1404	23.0852
								1405	24.6907
								1406	26.5129
								1407	29.5397
								1408	34.1483
								1409	41.5964
								1410	41.3957
								1411	40.7996
								1412	40.1211
								1413	39.1621
								1414	37.7706
								1415	36.6176
								1416	35.9462
								1417	19.6971
								1418	19.8438
								1419	20.8958
								1420	22.6715
								1421	24.6622
								1422	26.7277
								1423	32.4566
								1424	29.1637
								1425	26.1108
								1426	23.1301
								1427	20.886
								1428	19.6804
								1429	19.4396
								1430	19.7565
								1431	20.0683
								1432	19.8554
								1433	18.9215
								1434	17.6383
								1435	16.5549
								1436	15.8933
								1437	15.4078
								1438	14.954
								1439	14.5959
								1440	14.5471
								1441	15.0974
								1442	15.5673
								1443	16.5676
								1444	18.2629
								1445	20.4247
								1446	22.4149
								1447	23.9072
								1448	25.5467
								1449	28.3241
								1450	32.4244
								1451	38.9014
								1452	39.036
								1453	38.5422
								1454	37.8688
								1455	37.33
								1456	36.6382
								1457	36.0068
								1458	20.9247
								1459	21.0761
								1460	22.1776
								1461	23.9223
								1462	26.067
								1463	28.2098
								1464	34.1177
								1465	30.7536
								1466	27.307
								1467	24.0617
								1468	21.7435
								1469	20.4751
								1470	20.1189
								1471	20.3657
								1472	20.5799
								1473	20.1299
								1474	19.0057
								1475	17.6776
								1476	16.6332
								1477	16.0407
								1478	15.6607
								1479	15.2916
								1480	14.9724
								1481	14.8553
								1482	15.3367
								1483	15.7732
								1484	16.6981
								1485	18.3251
								1486	20.3193
								1487	22.0509
								1488	23.2313
								1489	24.4679
								1490	26.704
								1491	30.011
								1492	22.4526
								1493	22.7596
								1494	23.8628
								1495	25.7826
								1496	28.0079
								1497	30.1641
								1498	36.5341
								1499	33.3959
								1500	29.7754
								1501	26.2502
								1502	23.495
								1503	21.811
								1504	21.0837
								1505	20.9891
								1506	20.8262
								1507	19.9819
								1508	18.6858
								1509	17.5182
								1510	16.7023
								1511	16.3324
								1512	16.1712
								1513	15.9833
								1514	15.8407
								1515	15.8988
								1516	16.2807
								1517	16.6854
								1518	17.6009
								1519	19.0539
								1520	20.8041
								1521	22.1627
								1522	22.8527
								1523	23.5506
								1524	25.1193
								1525	27.265
								1526	24.0524
								1527	24.3589
								1528	25.7655
								1529	27.8038
								1530	30.0637
								1531	32.006
								1532	39.2567
								1533	36.688
								1534	33.2807
								1535	29.3611
								1536	25.801
								1537	23.3017
								1538	21.9714
								1539	21.3983
								1540	20.8088
								1541	19.6443
								1542	18.3476
								1543	17.3279
								1544	16.8241
								1545	16.7305
								1546	16.831
								1547	16.9217
								1548	17.1556
								1549	17.4991
								1550	18.0417
								1551	18.3722
								1552	19.2004
								1553	20.4741
								1554	21.8198
								1555	22.7621
								1556	22.9758
								1557	23.1096
								1558	23.8879
								1559	25.128
								1560	25.2767
								1561	26.7902
								1562	29.0578
								1563	31.2043
								1564	33.113
								1565	39.7031
								1566	36.7991
								1567	32.3717
								1568	27.8143
								1569	24.4786
								1570	22.5974
								1571	21.5957
								1572	20.6468
								1573	18.1686
								1574	17.3349
								1575	17.0228
								1576	17.1638
								1577	17.4544
								1578	17.8987
								1579	18.5263
								1580	19.2876
								1581	22.1855
								1582	23.0892
								1583	23.4631
								1584	23.3198
								1585	23.1069
								1586	23.331
								1587	18.2924
								1588	17.5753
								1589	17.3837
								1590	17.6351
								1591	17.991
								1592	18.6583
								1593	19.7284
								1594	20.9977
								1595	47.3343
								1596	46.3067
								1597	44.2263
								1598	41.6249
								1599	36.6721
								1600	30.5802
								1601	25.9712
								1602	18.7388
								1603	18.126
								1604	18.0028
								1605	18.1844
								1606	18.547
								1607	19.4152
								1608	20.9773
								1609	22.8462
								1610	24.3498
								1611	24.94
								1612	25.7012
								1613	26.7644
								1614	28.286
								1615	49.4321
								1616	48.4143
								1617	46.7715
								1618	43.8811
								1619	38.7918
								1620	32.3245
								1621	27.1754
								1622	24.1711
								1623	22.486
								1624	19.5206
								1625	19.1139
								1626	19.0589
								1627	19.1
								1628	19.4263
								1629	20.5346
								1630	22.6293
								1631	25.0748
								1632	23.4757
								1633	23.8541
								1634	24.5391
								1635	25.6159
								1636	27.31
								1637	49.8451
								1638	49.7626
								1639	48.2899
								1640	44.8781
								1641	39.4433
								1642	33.4006
								1643	28.5217
								1644	25.4454
								1645	23.7446
								1646	20.8185
								1647	20.5834
								1648	20.5634
								1649	20.5834
								1650	20.9878
								1651	22.3122
								1652	24.6389
								1653	27.1233
								1654	29.6525
								1655	29.3853
								1656	28.1975
								1657	26.2798
								1658	24.436
								1659	23.4854
								1660	23.3163
								1661	23.298
								1662	21.8577
								1663	22.1182
								1664	22.9494
								1665	24.2684
								1666	26.254
								1667	49.5673
								1668	48.2263
								1669	46.4667
								1670	43.4561
								1671	38.496
								1672	33.2608
								1673	29.2558
								1674	26.6825
								1675	25.1977
								1676	22.3162
								1677	22.5289
								1678	23.0465
								1679	24.3164
								1680	26.2369
								1681	29.8368
								1682	30.2895
								1683	29.7895
								1684	28.4314
								1685	26.3593
								1686	24.3963
								1687	23.0896
								1688	22.5083
								1689	22.0637
								1690	20.073
								1691	20.305
								1692	21.2915
								1693	22.9154
								1694	25.3866
								1695	47.9731
								1696	45.589
								1697	43.3424
								1698	40.6791
								1699	36.6795
								1700	32.422
								1701	29.2792
								1702	27.4581
								1703	26.4125
								1704	29.2797
								1705	29.3855
								1706	28.8536
								1707	27.6574
								1708	26.0025
								1709	24.2434
								1710	22.7934
								1711	21.7906
								1712	20.9023
								1713	18.7728
								1714	19.2164
								1715	20.3459
								1716	22.1802
								1717	24.9553
								1718	45.7822
								1719	42.9552
								1720	40.5358
								1721	38.2555
								1722	35.1489
								1723	31.9577
								1724	29.6026
								1725	28.1856
								1726	27.2878
								1727	27.8888
								1728	27.6615
								1729	27.4188
								1730	26.7891
								1731	25.591
								1732	24.0452
								1733	22.5584
								1734	21.2824
								1735	20.1085
								1736	18.0305
								1737	18.8956
								1738	20.3443
								1739	22.3248
								1740	25.2974
								1741	43.5363
								1742	40.4271
								1743	37.8727
								1744	35.7345
								1745	33.5833
								1746	31.539
								1747	29.9574
								1748	28.9442
								1749	28.1578
								1750	27.1648
								1751	25.9011
								1752	24.9334
								1753	24.617
								1754	25.0065
								1755	26.0768
								1756	27.1846
								1757	26.4149
								1758	26.0721
								1759	26.0309
								1760	25.8083
								1761	24.9827
								1762	23.7034
								1763	22.2645
								1764	20.804
								1765	19.4867
								1766	41.3206
								1767	37.941
								1768	35.2167
								1769	33.0547
								1770	31.7591
								1771	30.8355
								1772	30.2408
								1773	29.8002
								1774	28.3626
								1775	27.0249
								1776	26.0468
								1777	25.6682
								1778	26.0321
								1779	27.2052
								1780	28.3144
								1781	24.7744
								1782	24.4181
								1783	24.4332
								1784	24.3659
								1785	23.877
								1786	22.9549
								1787	21.766
								1788	20.2359
								1789	18.8715
								1790	35.5471
								1791	32.6108
								1792	30.4396
								1793	29.5348
								1794	29.6853
								1795	30.1459
								1796	30.5898
								1797	29.7546
								1798	28.466
								1799	27.3538
								1800	26.8924
								1801	27.0509
								1802	28.3039
								1803	29.3063
								1804	23.1759
								1805	22.7162
								1806	22.6744
								1807	22.675
								1808	22.4554
								1809	21.908
								1810	20.9759
								1811	19.6448
								1812	30.5847
								1813	29.5326
								1814	28.4281
								1815	27.6363
								1816	27.5695
								1817	28.5966
								1818	29.3932
								1819	21.5017
								1820	21.3504
								1821	21.2373
								1822	21.1388
								1823	20.8351
								1824	20.3025
								1825	19.4097
								1826	30.2116
								1827	29.4479
								1828	28.3154
								1829	27.4243
								1830	27.1964
								1831	27.862
								1832	28.3695
								1833	28.6601
								1834	28.0999
								1835	27.0309
								1836	26.173
								1837	26.0055
								1838	26.4653
								1839	26.9143
								1840	26.4673
								1841	25.9166
								1842	24.967
								1843	24.3241
								1844	24.4541
								1845	24.9651
								1846	25.5221
								1847	23.1133
								1848	22.4302
								1849	22.2255
								1850	22.705
								1851	23.3589
								1852	24.1387
								1853	23.4019
								1854	23.2652
								1855	23.3162
								1856	23.6608
								1857	24.1095
								1858	24.5577
								1859	25.1418
								1860	22.7723
								1861	22.4475
								1862	22.2078
								1863	22.0985
								1864	22.1898
								1865	22.4917
								1866	22.8159
								1867	23.2638
								1868	22.0322
								1869	21.8563
								1870	21.5736
								1871	21.317
								1872	21.1676
								1873	21.2751
								1874	21.524
								1875	21.9299
								1876	21.7062
								1877	21.5034
								1878	21.1812
								1879	20.8432
								1880	20.6472
								1881	20.7492
								1882	21.0092
								1883	21.5162
								1884	21.8076
								1885	21.3293
								1886	20.8917
								1887	20.6515
								1888	20.6729
								1889	20.9816
								1890	21.4655
								1891	22.2033
								1892	34.2217
								1893	38.7076
								1894	41.7552
								1895	41.8155
								1896	40.1755
								1897	38.4021
								1898	36.3505
								1899	32.993
								1900	29.2446
								1901	22.2973
								1902	21.5107
								1903	20.9339
								1904	20.8888
								1905	21.2058
								1906	21.7776
								1907	22.5436
								1908	23.5418
								1909	32.2936
								1910	36.9427
								1911	41.3868
								1912	43.156
								1913	41.8842
								1914	40.1268
								1915	38.2964
								1916	35.2921
								1917	31.2596
								1918	27.7417
								1919	22.9998
								1920	21.9962
								1921	21.3998
								1922	21.4406
								1923	22.0151
								1924	22.8912
								1925	23.8944
								1926	24.9825
								1927	25.8947
								1928	26.2766
								1929	26.0137
								1930	25.3893
								1931	24.6971
								1932	23.9758
								1933	23.5247
								1934	23.6996
								1935	24.4856
								1936	30.7102
								1937	35.2695
								1938	40.5104
								1939	43.8645
								1940	43.5136
								1941	41.7916
								1942	40.0937
								1943	37.4837
								1944	33.2215
								1945	29.3305
								1946	23.7468
								1947	22.6269
								1948	22.0531
								1949	22.1451
								1950	22.8812
								1951	24.007
								1952	25.228
								1953	26.3609
								1954	27.2503
								1955	27.4921
								1956	26.9148
								1957	26.2561
								1958	25.594
								1959	24.831
								1960	24.2615
								1961	24.1059
								1962	24.5821
								1963	29.2068
								1964	33.2838
								1965	38.7923
								1966	43.4173
								1967	44.6873
								1968	43.451
								1969	41.6467
								1970	39.0896
								1971	34.8337
								1972	30.8124
								1973	26.535
								1974	27.5945
								1975	28.3207
								1976	28.3504
								1977	27.684
								1978	27.1089
								1979	26.5039
								1980	25.7694
								1981	25.0526
								1982	24.562
								1983	24.7612
								1984	23.663
								1985	21.5355
								1986	20.3397
								1987	19.6086
								1988	19.5933
								1989	20.427
								1990	21.9317
								1991	23.6322
								1992	27.3812
								1993	30.6556
								1994	35.6132
								1995	40.7348
								1996	43.2155
[truncated: 63,536 more rows]

## Sheet: Supplementary Figure 8
Supplementary Figure 8
Distances / Å
126.358
127.409
130.057
135.722
132.263
132.416
130.057
130.983
129.496
141.426
139.646
129.356
123.512
123.346
122.893
130.87
125.231
136.284
123.64
123.512
127.214
131.949
122.232
123.623
133.05
127.214
126.513
131.349
122.698
127.147
124.648
128.185
125.373
131.674
136.391
131.798
125.373
128.728
126.144
131.674
130.413
136.391
130.413
128.064
136.508
135.722
130.983
136.563
125.278
128.728
136.563
130.609
125.401
129.135
129.496
125.278
130.609
134.813
130.301
131.859
123.377
132.265
131.069
124.334
126.513
123.377
126.752
124.895
131.349
126.752
129.935
122.496
141.426
123.346
123.481
119.558
133.283
150.164
132.263
139.646
123.481
141.806
128.349
126.426
141.806
102.541
133.784
136.299
127.771
122.893
131.949
125.965
132.015
141.497
143.961
126.899
122.496
125.991
110.478
102.541
125.991
113.635
103.132
113.635
128.064
136.835
127.567
125.401
134.813
136.835
130.329
129.109
126.358
130.301
130.329
128.168
129.373
127.409
132.265
128.168
139.733
127.632
130.87
122.232
122.698
131.069
124.895
129.221
122.296
132.416
128.349
133.784
110.478
125.231
119.558
126.426
136.299
125.965
146.387
136.284
124.334
133.283
139.733
129.221
132.978
123.64
127.147
132.015
122.296
123.497
132.996
123.623
124.648
123.497
132.108
133.641
147.836
128.185
129.935
132.108
127.771
141.497
103.132
146.387
126.345
143.961
126.345
138.733
120.371
133.05
126.899
132.996
133.641
138.733
132.903
133.668
147.836
132.903
129.536
120.371
133.668
129.536
131.798
126.144
136.508
129.135
127.567
129.109
129.356
131.859
150.164
129.373
127.632
132.978
117.913
137.101
122.578
120.778
124.478
136.085
117.913
125.622
128.88
130.58
135.595
139.791
129.721
121.386
132.451
125.16
137.101
128.828
127.132
127.338
125.926
127.534
126.13
133.822
136.094
139.295
133.822
113.986
113.482
117.12
122.578
125.622
120.16
120.778
120.16
133.427
130.875
130.257
135.595
136.094
113.986
128.434
130.248
136.011
135.25
139.791
113.482
133.427
128.434
116.992
140.236
125.972
129.721
129.284
124.54
130.563
128.828
123.041
123.176
128.415
127.132
123.041
125.708
121.893
127.338
123.176
125.54
121.939
125.708
125.54
130.81
134.261
117.12
130.875
116.992
139.295
130.248
129.533
136.011
140.236
129.284
120.988
132.544
125.129
121.386
125.926
124.54
128.415
120.988
138.796
124.478
132.451
127.534
130.257
125.972
132.544
138.796
136.085
128.88
126.13
121.893
121.939
130.81
128.999
130.58
134.261
128.999
125.16
135.25
130.563
129.533
125.129
136.124
128.953
134.287
135.356
133.113
132.244
135.226
128.781
135.065
134.591
133.761
132.306
123.694
142.098
133.427
131.869
123.694
130.287
139.245
135.979
136.044
137.457
129.186
136.014
129.271
132.067
132.033
131.691
132.122
133.309
132.371
136.193
137.025
138.014
133.569
130.278
132.067
133.309
129.61
134.663
133.136
133.161
132.371
129.61
129.401
133.236
139.68
126.134
131.763
135.851
136.27
131.968
138.316
131.763
148.737
128.213
132.494
129.558
127.048
132.602
135.851
148.737
123.56
124.578
135.392
136.641
136.207
132.889
129.95
132.238
127.792
141.06
133.317
133.914
124.624
126.02
136.124
135.226
136.529
134.077
136.354
140.516
115.593
132.033
136.193
134.663
135.588
135.048
137.025
135.588
135.371
138.014
133.914
135.371
133.005
132.16
124.624
133.005
125.778
125.801
143.868
133.611
128.953
128.781
126.02
136.529
125.778
129.05
129.129
142.098
130.287
123.56
132.218
124.562
134.287
135.065
133.427
132.218
134.067
130.941
137.345
139.245
136.27
124.578
124.562
136.141
137.521
136.048
136.263
135.979
129.186
136.141
128.464
136.121
141.643
128.464
135.034
128.549
136.014
136.207
136.121
135.034
132.111
136.049
131.691
133.136
133.038
131.444
132.122
133.569
129.401
135.048
133.038
132.863
128.213
125.761
130.951
133.015
132.494
125.761
138.989
129.965
129.661
131.968
132.889
137.521
141.643
132.111
141.489
131.112
129.95
131.13
129.121
133.161
133.236
131.444
132.863
138.989
131.647
136.528
129.965
131.647
137.872
134.764
142.235
132.238
141.335
131.494
128.894
127.792
131.13
141.335
128
128.101
131.494
128
141.351
132.227
135.356
134.591
134.077
135.489
129.593
140.516
122.848
136.354
129.05
134.067
135.489
132.987
132.157
133.113
133.761
125.801
129.129
130.941
132.987
133.502
136.044
129.271
136.048
128.549
136.049
141.489
137.457
115.593
122.848
130.278
139.68
132.16
143.868
129.47
132.513
126.134
130.951
129.47
145.61
133.207
133.611
133.502
132.513
145.61
137.357
129.558
135.392
133.015
133.207
137.357
138.316
127.048
129.661
137.872
138.356
127.447
132.602
136.641
136.263
131.112
138.356
141.06
141.351
129.121
134.764
128.101
127.447
133.317
128.894
132.227
132.244
132.306
131.869
137.345
129.593
132.157
136.528
142.235
130.882
118.912
112.707
136.148
118.862
137.524
123.163
121.303
125.652
137.318
130.983
137.524
131.109
141.049
119.347
135.614
135.951
139.623
132.912
124.265
119.613
123.563
119.347
128.305
133.555
135.133
135.128
137.193
128.305
123.787
137.59
128.049
131.134
129.666
123.845
139.629
143.842
145.623
124.161
126.848
132.831
125.169
135.778
127.564
150.449
142.329
125.613
126.201
126.982
139.589
139.818
135.614
121.971
144.258
133.468
137.484
132.132
143.858
135.951
133.555
121.971
132.736
133.387
135.105
122.428
132.736
138.589
118.253
133.024
125.552
141.005
143.842
138.252
137.985
130.691
141.77
136.677
130.517
137.654
138.268
138.252
127.787
134.145
132.508
128.784
130.191
137.985
127.747
133.944
132.855
129.094
130.262
135.778
123.693
128.13
138.589
133.291
132.568
133.295
122.507
122.117
131.146
139.027
131.008
129.5
130.162
129.339
124.615
127.46
128.427
136.615
126.497
131.032
145.392
126.466
136.615
135.289
131.666
120.962
131.142
131.109
130.673
137.187
122.817
121.303
126.742
122.63
126.742
125.771
138.243
137.291
138.073
125.652
122.63
125.771
136.63
134.616
134.496
149.325
149.738
137.318
139.623
136.63
121.336
120.292
131.783
131.543
132.912
135.133
129.339
121.336
123.353
135.524
125.746
130.983
124.615
120.292
123.353
130.882
127.46
136.016
130.788
118.912
126.497
135.568
133.223
124.262
135.499
140.922
127.564
131.666
136.897
141.713
118.767
125.045
150.449
120.962
130.673
136.897
120.349
142.329
126.982
137.187
120.349
150.288
131.437
138.243
134.616
122.448
128.326
138.155
139.187
138.829
123.787
135.568
136.013
137.236
131.932
120.886
135.67
137.59
136.013
129.512
136.108
124.633
136.893
138.183
139.445
131.018
127.891
132.074
125.734
137.236
129.512
139.445
137.277
123.924
134.477
145.623
130.691
140.192
133.81
141.77
127.787
127.747
131.018
140.192
127.513
127.877
124.147
124.161
136.677
127.925
146.785
135.845
125.613
123.693
141.713
127.925
121.031
126.201
139.589
128.13
150.288
122.448
127.866
122.591
127.728
130.517
134.145
133.944
146.785
133.849
134.067
139.344
137.654
127.513
133.849
133.18
129.174
130.519
130.741
130.239
140.039
127.836
130.741
124.331
130.608
136.043
127.79
133.291
124.331
124.475
131.164
132.568
124.475
126.685
134.333
126.685
135.849
129.503
133.193
128.06
132.508
132.855
133.18
132.42
131.299
128.631
127.645
131.146
135.849
139.416
112.707
131.032
135.289
133.223
133.149
126.848
124.804
135.064
123.893
131.142
118.767
124.804
133.055
123.163
141.049
139.818
122.817
131.437
137.291
128.326
127.866
128.27
138.073
134.496
122.591
128.27
138.232
139.394
138.907
124.265
144.258
149.325
131.783
138.155
138.232
133.219
119.613
128.049
133.387
135.524
135.271
136.792
135.128
131.134
128.427
125.746
136.016
135.271
124.3
136.148
129.666
130.788
124.262
131.932
124.3
131.915
124.301
123.845
135.499
136.108
137.277
131.915
120.834
135.601
145.392
140.922
120.886
123.924
120.834
140.995
132.831
133.81
135.064
133.468
139.187
127.728
139.394
133.219
150.718
133.487
137.484
135.105
118.253
133.295
123.751
134.128
137.193
139.629
122.428
133.024
124.633
136.792
136.908
125.552
136.893
136.908
135.55
138.593
129.476
138.268
127.877
134.067
132.42
128.768
130.101
130.239
130.608
131.151
132.132
140.039
150.718
123.751
135.622
122.507
127.836
136.043
131.164
134.128
135.622
141.005
122.117
134.333
129.503
135.55
130.77
133.193
138.593
130.77
123.625
126.594
136.945
127.891
123.625
130.202
135.232
135.209
132.728
139.027
128.06
139.416
126.594
130.202
127.176
131.008
131.299
135.232
127.176
136.033
128.784
129.094
132.074
124.147
129.174
128.631
128.768
135.209
136.033
127.79
131.151
130.191
130.262
139.344
130.519
127.645
130.101
118.862
126.466
135.67
133.149
124.301
135.601
140.995
125.169
125.045
135.845
121.031
123.893
133.055
123.563
143.858
149.738
131.543
138.829
138.907
133.487
138.183
125.734
134.477
129.476
136.945
132.728
125.116
122.828
130.672
125.116
125.974
129.834
127.541
123.849
125.448
124.887
124.72
128.956
122.789
123.849
128.219
121.969
127.357
129.3
129.533
125.378
118.737
123.99
124.74
125.378
135.05
124.376
124.268
124.711
125.075
126.083
128.416
124.84
124.553
124.711
126.317
124.852
125.947
123.636
126.333
126.317
126.335
125.049
126.166
124.326
126.363
126.335
126.487
124.613
122.476
126.368
123.521
125.049
126.487
124.738
125.694
125.206
124.619
126.081
123.135
127.084
129.165
123.795
126.055
125.262
122.469
125.471
123.554
124.318
126.485
125.117
124.006
126.841
128.916
126.158
125.776
126.485
125.106
129.926
125.206
125.875
122.462
125.117
125.374
125.656
127.09
126.866
126.868
127.182
132.487
126.625
125.165
124.694
126.517
126.849
123.779
125.165
126.646
126.805
127.255
126.695
123.844
126.646
125.084
131.428
125.475
127.207
125.084
122.078
128.226
123.49
123.031
124.713
129.412
128.356
140.497
130.76
127.385
133.852
126.761
136.88
125.555
132.841
132.608
126.034
126.561
127.539
132.521
132.841
125.342
132.681
126.617
127.688
127.276
123.415
134.971
126.695
131.107
123.415
131.917
125.592
131.591
131.94
141.04
131.917
132.507
140.353
124.965
131.609
131.215
128.135
120.149
132.497
128.135
127.652
125.181
120.149
127.652
122.399
134.852
133.172
128.589
129.5
134.404
125.385
137.264
134.404
134.133
132.304
123.989
123.565
127.869
123.187
130.049
127.288
128.219
125.664
132.094
129.611
123.424
125.103
122.828
125.974
125.664
126.61
127.28
131.487
122.399
134.133
132.4
127.763
134.461
134.852
132.094
126.61
132.4
121.15
125.469
135.05
125.63
124.662
130.914
127.869
126.322
126.84
124.104
129.834
125.448
126.322
125.872
126.98
125.543
125.075
123.187
126.84
129.598
130.142
126.764
124.926
124.887
124.104
125.872
129.598
123.922
124.749
127.572
124.72
123.922
126.11
124.144
124.552
125.189
124.738
126.11
124.765
124.976
126.11
129.095
124.852
126.166
125.694
124.144
124.765
125.204
118.737
129.328
118.812
119.493
129.675
129.328
125.77
124.061
126.38
126.944
127.238
123.996
126.083
130.049
130.142
125.649
128.416
125.649
121.063
123.682
125.106
121.978
124.391
125.733
124.131
125.639
124.326
124.613
121.978
124.965
127.273
124.953
122.476
124.391
124.965
125.11
125.978
125.285
125.374
125.77
125.11
125.299
127.773
125.635
125.03
126.081
125.656
124.061
125.299
123.672
125.67
125.946
123.692
129.638
124.421
129.165
126.612
130.378
123.795
132.487
126.612
129.925
126.625
130.378
129.925
131.428
120.972
127.114
120.972
122.919
126.748
124.967
121.063
124.815
127.71
128.828
126.055
122.919
124.815
124.857
125.553
125.262
126.748
124.857
124.374
123.718
125.497
124.694
126.805
124.374
125.551
127.926
124.006
129.926
125.685
130.38
129.38
128.619
126.841
127.09
123.692
124.166
128.667
128.916
125.685
124.166
130.324
123.655
130.38
130.324
127.858
125.969
130.76
125.881
123.874
127.205
129.38
127.858
125.714
124.593
128.101
125.969
125.714
121.76
123.91
125.881
121.76
125.161
126.078
125.792
126.517
124.593
123.91
125.161
125.987
127.385
123.874
126.078
127.045
125.765
131.154
126.849
125.792
125.987
127.045
124.197
124.97
125.765
124.197
126.778
126.977
129.172
130.013
123.779
127.255
124.97
126.778
124.989
127.584
126.977
124.989
130.177
127.622
125.728
131.718
119.278
117.523
134.971
125.592
126.11
135.826
124.965
126.695
126.11
133.852
135.826
126.81
135.425
143.95
127.605
126.761
131.154
129.172
128.113
129.855
123.167
136.88
126.81
128.113
127.074
122.84
129.045
132.507
127.074
126.468
126.193
129.92
125.878
130.169
124.333
132.358
132.641
127.871
129.689
127.295
129.593
135.905
132.492
126.468
132.358
127.888
128.712
129.291
126.193
132.641
128.259
128.595
129.072
127.871
136.498
125.859
126.736
127.755
128.445
130.177
129.689
136.498
126.886
131.727
127.497
122.078
127.622
126.886
126.843
135.349
124.157
128.226
126.843
123.721
126.134
132.259
126.415
125.859
131.727
135.349
123.721
135.237
126.022
126.736
135.237
122.949
128.856
128.614
127.238
134.256
129.13
127.306
131.288
134.256
123.14
125.073
127.295
127.888
128.259
127.755
127.231
128.549
128.445
122.949
127.231
127.622
133.101
127.622
131.845
130.666
133.101
131.845
123.092
122.524
130.041
125.342
123.092
126.492
123.359
124.421
133.523
130.666
122.524
126.492
125.311
131.591
140.353
129.47
133.199
129.325
121.092
129.47
122.281
134.503
133.199
122.281
103.003
133.297
130.162
125.385
132.304
121.61
130.672
132.497
133.172
127.28
121.15
125.181
128.589
137.264
123.989
127.763
129.611
134.461
125.469
126.607
128.291
126.607
126.714
126.048
125.63
126.714
126.246
126.658
123.565
121.61
127.288
126.98
126.764
124.749
127.541
128.956
121.969
123.424
131.487
125.543
122.789
127.357
124.552
124.976
128.915
128.623
129.3
125.103
128.291
126.048
126.246
131.689
129.533
124.662
126.658
128.915
131.689
127.58
124.376
130.914
126.11
128.623
127.58
125.927
123.99
124.268
125.206
129.095
125.927
119.619
124.84
125.947
123.682
127.71
125.489
126.581
124.553
123.636
124.926
127.572
125.189
125.204
126.333
126.363
127.273
125.489
127.017
125.654
124.74
126.368
124.619
118.812
119.619
124.605
123.521
119.493
126.38
125.978
127.773
124.605
126.573
129.675
125.635
123.672
126.573
126.666
123.135
126.944
125.67
126.666
122.469
128.828
125.553
126.581
127.017
123.752
125.471
125.206
125.733
125.177
123.759
126.208
123.554
123.718
125.551
125.177
124.856
124.318
124.131
124.953
125.654
123.752
123.759
125.875
128.619
128.101
126.208
124.856
127.084
126.866
125.946
129.638
128.667
129.09
126.158
126.868
124.421
123.655
129.09
119.278
116.12
126.695
125.475
123.49
127.584
125.728
124.157
123.844
127.207
127.114
124.967
125.497
127.926
123.031
124.713
126.134
130.497
129.412
132.608
131.304
127.848
117.523
116.12
125.555
127.205
135.425
127.135
143.95
127.135
129.855
122.84
129.92
129.593
128.712
128.595
129.047
128.155
130.013
131.718
123.167
135.905
127.497
129.047
132.259
126.022
128.856
127.365
133.814
125.314
128.356
126.415
130.497
127.365
129.636
135.132
140.497
126.034
132.681
131.304
129.636
125.373
126.561
123.996
129.13
127.848
128.288
127.539
127.306
128.288
132.947
129.062
132.016
131.288
123.14
132.947
125.976
127.697
125.878
132.492
128.549
128.155
129.221
124.965
130.169
129.291
129.072
129.221
136.619
131.609
129.325
134.503
136.619
128.614
130.041
123.359
133.814
125.177
126.617
124.421
125.311
129.627
132.521
127.688
129.062
129.627
130.144
103.003
120.955
131.107
131.94
121.092
133.297
120.955
141.04
131.215
124.965
127.605
129.045
124.333
125.073
125.976
125.776
122.462
127.182
125.639
125.285
125.03
127.276
133.523
125.314
135.132
125.373
125.177
132.016
127.697
130.144
127.098
128.332
126.342
136.351
122.895
120.349
127.877
128.941
132.473
134.145
139.037
124.11
135.209
130.896
131.722
134.145
134.146
129.403
129.087
130.055
129.606
134.436
137.227
134.146
139.033
124.113
135.213
130.893
131.721
125.046
120.738
125.127
129.234
125.513
140.663
125.046
135.821
125.192
123.616
133.813
129.766
128.64
129.903
126.535
128.566
127.887
127.305
135.821
128.64
133.731
126.029
128.698
129.158
128.626
129.054
127.549
126.072
136.944
141.136
139.281
141.136
139.281
127.098
127.831
135.401
128.431
126.713
127.023
129.403
130.309
134.304
130.086
127.807
128.332
129.087
127.831
130.309
128.008
136.351
120.738
127.333
117.668
136.396
125.429
121.782
121.611
125.127
125.192
127.333
125.429
122.323
130.001
127.877
135.401
131.745
120.707
124.611
128.009
139.037
139.033
138.551
134.153
[truncated: 1,274 more rows]
